# Supplementary material for: Multilingual validation of the short form of the Unesp-Botucatu Feline Pain Scale (UFEPS-SF)
Source: PeerJ. 2022 Mar 23;10:e13134. doi: 10.7717/peerj.13134 (PMC8957279; doi:10.7717/peerj.13134)
Supplement: Supplemental Information 1 [file peerj-10-13134-s006.csv]

Observers	Cats	Animals	Video	Moments	Phases	Rescue.Analgesia	Item.1	Item.2	Item.3	Item.4	NRS	SDS	VAS	UFAPS-SF	CMPS-Feline	UFAPS	Intensity	Gender
English	Cat.1	1	Video.1	M3	P1	0	0	0	0	0	1	1	0	0	NA	NA	No.Pain	Female
English	Cat.1	1	Video.2	M4	P1	0	1	1	1	1	3	2	16	4	NA	NA	Mild	Female
English	Cat.1	1	Video.3	M2	P1	1	3	3	3	2	8	4	94	11	NA	NA	Severe	Female
English	Cat.1	1	Video.4	M1	P1	0	0	0	0	0	1	1	0	0	NA	NA	No.Pain	Female
English	Cat.10	10	Video.1	M2	P1	1	3	2	2	0	6	3	61	7	NA	NA	Moderate	Female
English	Cat.10	10	Video.2	M4	P1	0	0	0	0	0	1	1	0	0	NA	NA	No.Pain	Female
English	Cat.10	10	Video.3	M3	P1	0	0	0	0	0	1	1	0	0	NA	NA	No.Pain	Female
English	Cat.10	10	Video.4	M1	P1	0	0	0	0	0	1	1	0	0	NA	NA	No.Pain	Female
English	Cat.11	11	Video.1	M1	P1	0	0	0	0	0	1	1	0	0	NA	NA	No.Pain	Female
English	Cat.11	11	Video.2	M2	P1	1	3	3	3	2	8	4	95	11	NA	NA	Severe	Female
English	Cat.11	11	Video.3	M4	P1	1	2	0	1	2	5	3	50	5	NA	NA	Moderate	Female
English	Cat.11	11	Video.4	M3	P1	0	0	0	0	0	1	1	0	0	NA	NA	No.Pain	Female
English	Cat.12	12	Video.1	M3	P1	0	1	1	1	0	3	2	11	3	NA	NA	Mild	Female
English	Cat.12	12	Video.2	M1	P1	0	1	1	1	0	2	2	9	3	NA	NA	Mild	Female
English	Cat.12	12	Video.3	M2	P1	1	3	3	3	2	8	4	90	11	NA	NA	Severe	Female
English	Cat.12	12	Video.4	M4	P1	0	0	0	0	0	1	1	0	0	NA	NA	No.Pain	Female
English	Cat.13	13	Video.1	M3	P1	0	0	0	0	0	1	1	0	0	NA	NA	No.Pain	Female
English	Cat.13	13	Video.2	M2	P1	1	3	3	3	1	8	4	92	10	NA	NA	Severe	Female
English	Cat.13	13	Video.3	M1	P1	0	1	0	0	0	2	1	4	1	NA	NA	Mild	Female
English	Cat.13	13	Video.4	M4	P1	0	0	0	0	0	1	1	0	0	NA	NA	No.Pain	Female
English	Cat.14	14	Video.1	M4	P1	0	0	0	0	2	3	2	9	2	NA	NA	Mild	Female
English	Cat.14	14	Video.2	M1	P1	0	0	0	0	0	1	1	0	0	NA	NA	No.Pain	Female
English	Cat.14	14	Video.3	M3	P1	0	0	0	0	0	1	1	0	0	NA	NA	No.Pain	Female
English	Cat.14	14	Video.4	M2	P1	1	3	3	3	3	8	4	89	12	NA	NA	Severe	Female
English	Cat.15	15	Video.1	M4	P1	0	0	0	0	0	1	1	0	0	NA	NA	No.Pain	Female
English	Cat.15	15	Video.2	M2	P1	1	3	3	3	3	9	4	96	12	NA	NA	Severe	Female
English	Cat.15	15	Video.3	M1	P1	0	1	0	0	0	2	1	2	1	NA	NA	Mild	Female
English	Cat.15	15	Video.4	M3	P1	0	0	0	0	0	1	1	0	0	NA	NA	No.Pain	Female
English	Cat.16	16	Video.1	M3	P1	0	0	0	0	0	1	1	0	0	NA	NA	No.Pain	Female
English	Cat.16	16	Video.2	M2	P1	1	3	3	1	1	7	3	59	8	NA	NA	Moderate	Female
English	Cat.16	16	Video.3	M4	P1	0	1	0	1	0	3	1	10	2	NA	NA	Mild	Female
English	Cat.16	16	Video.4	M1	P1	0	0	0	0	0	1	1	0	0	NA	NA	No.Pain	Female
English	Cat.17	17	Video.1	M2	P1	1	3	3	3	1	8	4	87	10	NA	NA	Severe	Female
English	Cat.17	17	Video.2	M3	P1	0	0	0	0	0	2	1	3	0	NA	NA	No.Pain	Female
English	Cat.17	17	Video.3	M4	P1	0	0	0	0	1	3	2	11	1	NA	NA	Mild	Female
English	Cat.17	17	Video.4	M1	P1	0	0	0	0	0	1	1	0	0	NA	NA	No.Pain	Female
English	Cat.18	18	Video.1	M3	P1	0	0	0	0	0	1	1	0	0	NA	NA	No.Pain	Female
English	Cat.18	18	Video.2	M1	P1	0	0	0	0	0	1	1	0	0	NA	NA	No.Pain	Female
English	Cat.18	18	Video.3	M4	P1	0	0	0	0	1	3	2	7	1	NA	NA	Mild	Female
English	Cat.18	18	Video.4	M2	P1	1	3	3	3	2	8	4	90	11	NA	NA	Severe	Female
English	Cat.19	19	Video.1	M1	P1	0	0	0	0	0	1	1	0	0	NA	NA	No.Pain	Female
English	Cat.19	19	Video.2	M3	P1	0	0	0	0	0	1	1	0	0	NA	NA	No.Pain	Female
English	Cat.19	19	Video.3	M2	P1	1	3	3	3	2	7	4	84	11	NA	NA	Severe	Female
English	Cat.19	19	Video.4	M4	P1	0	0	0	0	1	3	2	3	1	NA	NA	Mild	Female
English	Cat.2	2	Video.1	M1	P1	0	0	0	0	0	1	1	0	0	NA	NA	No.Pain	Female
English	Cat.2	2	Video.2	M4	P1	0	0	1	0	2	2	2	8	3	NA	NA	Mild	Female
English	Cat.2	2	Video.3	M2	P1	1	3	2	3	3	9	4	98	11	NA	NA	Severe	Female
English	Cat.2	2	Video.4	M3	P1	0	0	0	0	1	2	2	4	1	NA	NA	Mild	Female
English	Cat.20	20	Video.1	M4	P1	0	0	0	0	0	1	1	0	0	NA	NA	No.Pain	Female
English	Cat.20	20	Video.2	M1	P1	0	0	0	0	0	1	1	0	0	NA	NA	No.Pain	Female
English	Cat.20	20	Video.3	M2	P1	1	3	3	3	1	7	4	85	10	NA	NA	Severe	Female
English	Cat.20	20	Video.4	M3	P1	0	0	0	0	0	1	1	0	0	NA	NA	No.Pain	Female
English	Cat.21	21	Video.1	M4	P1	0	0	0	0	0	1	1	0	0	NA	NA	No.Pain	Female
English	Cat.21	21	Video.2	M3	P1	0	0	0	0	0	1	1	0	0	NA	NA	No.Pain	Female
English	Cat.21	21	Video.3	M1	P1	0	0	0	0	0	2	1	3	0	NA	NA	No.Pain	Female
English	Cat.21	21	Video.4	M2	P1	1	3	2	2	2	6	3	77	9	NA	NA	Severe	Female
English	Cat.22	22	Video.1	M1	P1	0	0	0	0	0	1	1	0	0	NA	NA	No.Pain	Female
English	Cat.22	22	Video.2	M2	P1	1	3	3	3	3	9	4	96	12	NA	NA	Severe	Female
English	Cat.22	22	Video.3	M3	P1	0	1	0	0	0	2	1	3	1	NA	NA	Mild	Female
English	Cat.22	22	Video.4	M4	P1	1	1	2	1	2	5	3	40	6	NA	NA	Moderate	Female
English	Cat.23	23	Video.1	M3	P1	0	0	0	0	0	1	1	0	0	NA	NA	No.Pain	Female
English	Cat.23	23	Video.2	M4	P1	0	0	0	0	2	3	2	9	2	NA	NA	Mild	Female
English	Cat.23	23	Video.3	M1	P1	0	0	0	0	0	1	1	0	0	NA	NA	No.Pain	Female
English	Cat.23	23	Video.4	M2	P1	1	2	3	0	2	6	3	59	7	NA	NA	Moderate	Female
English	Cat.24	24	Video.1	M1	P1	0	0	0	0	0	1	1	0	0	NA	NA	No.Pain	Female
English	Cat.24	24	Video.2	M3	P1	0	0	0	0	0	1	1	0	0	NA	NA	No.Pain	Female
English	Cat.24	24	Video.3	M2	P1	1	2	2	3	2	8	4	85	9	NA	NA	Severe	Female
English	Cat.24	24	Video.4	M4	P1	0	1	0	1	1	3	2	9	3	NA	NA	Mild	Female
English	Cat.25	25	Video.1	M4	P1	0	0	0	0	0	1	1	0	0	NA	NA	No.Pain	Female
English	Cat.25	25	Video.2	M2	P1	1	3	2	0	2	6	3	61	7	NA	NA	Moderate	Female
English	Cat.25	25	Video.3	M1	P1	0	0	0	0	0	1	1	0	0	NA	NA	No.Pain	Female
English	Cat.25	25	Video.4	M3	P1	0	0	0	0	0	1	1	0	0	NA	NA	No.Pain	Female
English	Cat.26	26	Video.1	M2	P1	1	3	2	1	2	8	4	80	8	NA	NA	Moderate	Female
English	Cat.26	26	Video.2	M4	P1	1	1	1	1	2	5	3	49	5	NA	NA	Moderate	Female
English	Cat.26	26	Video.3	M3	P1	0	0	0	0	0	1	1	0	0	NA	NA	No.Pain	Female
English	Cat.26	26	Video.4	M1	P1	0	0	0	0	0	1	1	0	0	NA	NA	No.Pain	Female
English	Cat.27	27	Video.1	M3	P1	0	0	0	0	0	1	1	0	0	NA	NA	No.Pain	Female
English	Cat.27	27	Video.2	M2	P1	1	3	3	3	3	9	4	97	12	NA	NA	Severe	Female
English	Cat.27	27	Video.3	M1	P1	0	0	0	0	0	1	1	0	0	NA	NA	No.Pain	Female
English	Cat.27	27	Video.4	M4	P1	0	0	0	0	2	3	2	9	2	NA	NA	Mild	Female
English	Cat.28	28	Video.1	M4	P1	0	0	0	0	0	1	1	0	0	NA	NA	No.Pain	Female
English	Cat.28	28	Video.2	M1	P1	0	0	0	0	0	1	1	0	0	NA	NA	No.Pain	Female
English	Cat.28	28	Video.3	M3	P1	0	0	0	0	0	1	1	0	0	NA	NA	No.Pain	Female
English	Cat.28	28	Video.4	M2	P1	1	2	3	3	2	8	4	81	10	NA	NA	Severe	Female
English	Cat.29	29	Video.1	M1	P1	0	0	0	0	0	1	1	0	0	NA	NA	No.Pain	Female
English	Cat.29	29	Video.2	M4	P1	0	0	0	0	2	3	2	11	2	NA	NA	Mild	Female
English	Cat.29	29	Video.3	M2	P1	1	2	3	2	2	8	4	84	9	NA	NA	Severe	Female
English	Cat.29	29	Video.4	M3	P1	0	0	0	0	0	1	1	0	0	NA	NA	No.Pain	Female
English	Cat.3	3	Video.1	M2	P1	1	3	3	3	2	8	4	95	11	NA	NA	Severe	Female
English	Cat.3	3	Video.2	M3	P1	0	0	0	0	0	1	1	0	0	NA	NA	No.Pain	Female
English	Cat.3	3	Video.3	M1	P1	0	0	0	0	1	2	2	3	1	NA	NA	Mild	Female
English	Cat.3	3	Video.4	M4	P1	1	1	2	0	2	3	3	29	5	NA	NA	Moderate	Female
English	Cat.30	30	Video.1	M2	P1	1	3	3	3	3	9	4	94	12	NA	NA	Severe	Female
English	Cat.30	30	Video.2	M3	P1	0	0	0	0	0	1	1	0	0	NA	NA	No.Pain	Female
English	Cat.30	30	Video.3	M1	P1	0	0	0	0	0	1	1	0	0	NA	NA	No.Pain	Female
English	Cat.30	30	Video.4	M4	P1	0	0	0	0	0	1	1	0	0	NA	NA	No.Pain	Female
English	Cat.4	4	Video.1	M2	P1	1	3	3	3	3	9	4	93	12	NA	NA	Severe	Female
English	Cat.4	4	Video.2	M1	P1	0	0	0	0	0	1	1	0	0	NA	NA	No.Pain	Female
English	Cat.4	4	Video.3	M4	P1	0	0	0	0	2	3	2	4	2	NA	NA	Mild	Female
English	Cat.4	4	Video.4	M3	P1	0	0	0	0	0	1	1	0	0	NA	NA	No.Pain	Female
English	Cat.5	5	Video.1	M1	P1	0	0	0	0	0	1	1	0	0	NA	NA	No.Pain	Female
English	Cat.5	5	Video.2	M4	P1	0	0	0	0	2	3	2	6	2	NA	NA	Mild	Female
English	Cat.5	5	Video.3	M3	P1	0	0	0	0	0	1	1	0	0	NA	NA	No.Pain	Female
English	Cat.5	5	Video.4	M2	P1	1	3	3	3	3	8	4	94	12	NA	NA	Severe	Female
English	Cat.6	6	Video.1	M1	P1	0	0	0	0	0	1	1	0	0	NA	NA	No.Pain	Female
English	Cat.6	6	Video.2	M3	P1	0	0	0	0	0	1	1	0	0	NA	NA	No.Pain	Female
English	Cat.6	6	Video.3	M4	P1	0	0	0	0	2	3	2	7	2	NA	NA	Mild	Female
English	Cat.6	6	Video.4	M2	P1	1	3	3	3	2	7	4	87	11	NA	NA	Severe	Female
English	Cat.7	7	Video.1	M3	P1	0	0	0	0	0	1	1	0	0	NA	NA	No.Pain	Female
English	Cat.7	7	Video.2	M1	P1	0	1	0	0	0	1	1	0	1	NA	NA	Mild	Female
English	Cat.7	7	Video.3	M2	P1	1	3	3	3	0	7	4	84	9	NA	NA	Severe	Female
English	Cat.7	7	Video.4	M4	P1	0	1	0	0	0	1	1	0	1	NA	NA	Mild	Female
English	Cat.8	8	Video.1	M1	P1	0	0	0	0	1	2	2	4	1	NA	NA	Mild	Female
English	Cat.8	8	Video.2	M2	P1	1	3	3	2	2	7	4	81	10	NA	NA	Severe	Female
English	Cat.8	8	Video.3	M3	P1	0	0	0	0	1	3	2	6	1	NA	NA	Mild	Female
English	Cat.8	8	Video.4	M4	P1	0	0	0	0	1	3	2	26	1	NA	NA	Mild	Female
English	Cat.9	9	Video.1	M2	P1	1	3	3	1	3	7	4	74	10	NA	NA	Severe	Female
English	Cat.9	9	Video.2	M1	P1	0	0	0	0	0	1	1	0	0	NA	NA	No.Pain	Female
English	Cat.9	9	Video.3	M4	P1	0	0	0	0	1	2	2	7	1	NA	NA	Mild	Female
English	Cat.9	9	Video.4	M3	P1	0	0	0	0	1	2	2	7	1	NA	NA	Mild	Female
English	Cat.1	1	Video.1	M3	P2	0	0	0	0	0	1	1	0	0	0	NA	No.Pain	Female
English	Cat.1	1	Video.2	M4	P2	0	1	1	0	1	3	2	14	3	4	NA	Mild	Female
English	Cat.1	1	Video.3	M2	P2	1	2	3	2	2	6	4	74	9	14	NA	Severe	Female
English	Cat.1	1	Video.4	M1	P2	0	0	0	0	0	1	1	0	0	0	NA	No.Pain	Female
English	Cat.10	10	Video.1	M2	P2	1	2	2	1	0	6	3	59	5	7	NA	Moderate	Female
English	Cat.10	10	Video.2	M4	P2	0	0	0	0	0	1	1	0	0	0	NA	No.Pain	Female
English	Cat.10	10	Video.3	M3	P2	0	0	0	0	0	1	1	0	0	0	NA	No.Pain	Female
English	Cat.10	10	Video.4	M1	P2	0	0	0	0	0	1	1	0	0	0	NA	No.Pain	Female
English	Cat.11	11	Video.1	M1	P2	0	0	0	0	0	1	1	0	0	0	NA	No.Pain	Female
English	Cat.11	11	Video.2	M2	P2	1	3	3	3	2	8	4	87	11	13	NA	Severe	Female
English	Cat.11	11	Video.3	M4	P2	0	1	0	0	2	3	2	21	3	2	NA	Mild	Female
English	Cat.11	11	Video.4	M3	P2	0	0	0	0	0	1	1	0	0	0	NA	No.Pain	Female
English	Cat.12	12	Video.1	M3	P2	0	0	0	0	0	1	1	0	0	0	NA	No.Pain	Female
English	Cat.12	12	Video.2	M1	P2	0	0	0	0	0	1	1	0	0	0	NA	No.Pain	Female
English	Cat.12	12	Video.3	M2	P2	1	3	3	3	2	8	4	93	11	13	NA	Severe	Female
English	Cat.12	12	Video.4	M4	P2	0	0	0	0	0	1	1	0	0	0	NA	No.Pain	Female
English	Cat.13	13	Video.1	M3	P2	0	0	0	0	0	1	1	0	0	0	NA	No.Pain	Female
English	Cat.13	13	Video.2	M2	P2	1	3	3	3	2	9	4	95	11	12	NA	Severe	Female
English	Cat.13	13	Video.3	M1	P2	0	0	0	0	0	1	1	0	0	0	NA	No.Pain	Female
English	Cat.13	13	Video.4	M4	P2	0	0	0	0	0	1	1	0	0	0	NA	No.Pain	Female
English	Cat.14	14	Video.1	M4	P2	0	1	0	0	2	3	2	12	3	3	NA	Mild	Female
English	Cat.14	14	Video.2	M1	P2	0	0	0	0	0	1	1	0	0	0	NA	No.Pain	Female
English	Cat.14	14	Video.3	M3	P2	0	0	0	0	0	1	1	0	0	1	NA	No.Pain	Female
English	Cat.14	14	Video.4	M2	P2	1	3	3	3	3	9	4	99	12	16	NA	Severe	Female
English	Cat.15	15	Video.1	M4	P2	0	0	0	0	0	1	1	0	0	1	NA	No.Pain	Female
English	Cat.15	15	Video.2	M2	P2	1	3	3	3	3	9	4	95	12	14	NA	Severe	Female
English	Cat.15	15	Video.3	M1	P2	0	0	0	0	0	1	1	0	0	1	NA	No.Pain	Female
English	Cat.15	15	Video.4	M3	P2	0	0	0	0	0	1	1	0	0	1	NA	No.Pain	Female
English	Cat.16	16	Video.1	M3	P2	0	0	0	0	0	1	1	0	0	0	NA	No.Pain	Female
English	Cat.16	16	Video.2	M2	P2	1	2	2	2	1	6	3	62	7	8	NA	Moderate	Female
English	Cat.16	16	Video.3	M4	P2	0	1	0	1	0	2	1	5	2	2	NA	Mild	Female
English	Cat.16	16	Video.4	M1	P2	0	0	0	0	0	1	1	0	0	0	NA	No.Pain	Female
English	Cat.17	17	Video.1	M2	P2	1	2	3	3	1	8	4	87	9	12	NA	Severe	Female
English	Cat.17	17	Video.2	M3	P2	0	0	0	0	0	1	1	0	0	1	NA	No.Pain	Female
English	Cat.17	17	Video.3	M4	P2	0	0	0	0	1	3	2	90	1	3	NA	Mild	Female
English	Cat.17	17	Video.4	M1	P2	0	0	0	0	0	1	1	0	0	0	NA	No.Pain	Female
English	Cat.18	18	Video.1	M3	P2	0	0	0	0	0	1	1	0	0	0	NA	No.Pain	Female
English	Cat.18	18	Video.2	M1	P2	0	0	0	0	0	1	1	0	0	0	NA	No.Pain	Female
English	Cat.18	18	Video.3	M4	P2	0	0	0	0	1	2	1	4	1	2	NA	Mild	Female
English	Cat.18	18	Video.4	M2	P2	1	3	3	3	2	9	4	94	11	18	NA	Severe	Female
English	Cat.19	19	Video.1	M1	P2	0	0	0	0	0	1	1	0	0	0	NA	No.Pain	Female
English	Cat.19	19	Video.2	M3	P2	0	0	0	0	0	1	1	0	0	0	NA	No.Pain	Female
English	Cat.19	19	Video.3	M2	P2	1	2	3	3	2	8	4	91	10	15	NA	Severe	Female
English	Cat.19	19	Video.4	M4	P2	0	0	0	0	1	2	1	70	1	2	NA	Mild	Female
English	Cat.2	2	Video.1	M1	P2	0	0	0	0	0	1	1	0	0	0	NA	No.Pain	Female
English	Cat.2	2	Video.2	M4	P2	0	0	1	0	2	4	2	32	3	5	NA	Mild	Female
English	Cat.2	2	Video.3	M2	P2	1	3	2	3	3	9	4	99	11	17	NA	Severe	Female
English	Cat.2	2	Video.4	M3	P2	0	0	0	0	0	1	1	0	0	0	NA	No.Pain	Female
English	Cat.20	20	Video.1	M4	P2	0	0	0	0	0	1	1	0	0	0	NA	No.Pain	Female
English	Cat.20	20	Video.2	M1	P2	0	0	0	0	0	1	1	0	0	0	NA	No.Pain	Female
English	Cat.20	20	Video.3	M2	P2	1	3	3	3	1	9	4	95	10	17	NA	Severe	Female
English	Cat.20	20	Video.4	M3	P2	0	0	0	0	0	1	1	0	0	0	NA	No.Pain	Female
English	Cat.21	21	Video.1	M4	P2	0	0	0	0	0	1	1	0	0	1	NA	No.Pain	Female
English	Cat.21	21	Video.2	M3	P2	0	0	0	0	0	1	1	0	0	0	NA	No.Pain	Female
English	Cat.21	21	Video.3	M1	P2	0	0	0	0	0	1	1	0	0	1	NA	No.Pain	Female
English	Cat.21	21	Video.4	M2	P2	1	3	2	3	2	7	4	80	10	14	NA	Severe	Female
English	Cat.22	22	Video.1	M1	P2	0	0	0	0	0	1	1	0	0	0	NA	No.Pain	Female
English	Cat.22	22	Video.2	M2	P2	1	3	2	3	3	8	4	86	11	15	NA	Severe	Female
English	Cat.22	22	Video.3	M3	P2	0	0	0	0	0	1	1	0	0	1	NA	No.Pain	Female
English	Cat.22	22	Video.4	M4	P2	1	1	2	1	2	6	3	45	6	6	NA	Moderate	Female
English	Cat.23	23	Video.1	M3	P2	0	0	0	0	0	1	1	0	0	1	NA	No.Pain	Female
English	Cat.23	23	Video.2	M4	P2	0	0	0	0	1	2	2	1	1	4	NA	Mild	Female
English	Cat.23	23	Video.3	M1	P2	0	0	0	0	0	1	1	0	0	1	NA	No.Pain	Female
English	Cat.23	23	Video.4	M2	P2	1	2	3	1	1	6	3	59	7	11	NA	Moderate	Female
English	Cat.24	24	Video.1	M1	P2	0	0	0	0	0	1	1	0	0	0	NA	No.Pain	Female
English	Cat.24	24	Video.2	M3	P2	0	0	0	0	0	1	1	0	0	0	NA	No.Pain	Female
English	Cat.24	24	Video.3	M2	P2	1	2	2	3	2	8	4	84	9	18	NA	Severe	Female
English	Cat.24	24	Video.4	M4	P2	0	0	0	0	1	3	2	16	1	3	NA	Mild	Female
English	Cat.25	25	Video.1	M4	P2	0	0	0	0	0	1	1	0	0	0	NA	No.Pain	Female
English	Cat.25	25	Video.2	M2	P2	1	2	3	1	2	7	4	62	8	11	NA	Moderate	Female
English	Cat.25	25	Video.3	M1	P2	0	0	0	0	0	1	1	0	0	0	NA	No.Pain	Female
English	Cat.25	25	Video.4	M3	P2	0	0	0	0	0	1	1	0	0	1	NA	No.Pain	Female
English	Cat.26	26	Video.1	M2	P2	1	3	3	3	2	8	4	90	11	14	NA	Severe	Female
English	Cat.26	26	Video.2	M4	P2	1	1	1	2	1	5	3	47	5	11	NA	Moderate	Female
English	Cat.26	26	Video.3	M3	P2	0	0	0	0	0	1	1	0	0	0	NA	No.Pain	Female
English	Cat.26	26	Video.4	M1	P2	0	0	0	0	0	1	1	0	0	0	NA	No.Pain	Female
English	Cat.27	27	Video.1	M3	P2	0	0	0	0	0	1	1	0	0	0	NA	No.Pain	Female
English	Cat.27	27	Video.2	M2	P2	1	3	3	3	3	9	4	96	12	16	NA	Severe	Female
English	Cat.27	27	Video.3	M1	P2	0	0	0	0	0	1	1	0	0	1	NA	No.Pain	Female
English	Cat.27	27	Video.4	M4	P2	0	0	0	0	0	1	1	0	0	3	NA	No.Pain	Female
English	Cat.28	28	Video.1	M4	P2	0	0	0	0	0	1	1	0	0	0	NA	No.Pain	Female
English	Cat.28	28	Video.2	M1	P2	0	1	0	0	0	1	1	5	1	1	NA	Mild	Female
English	Cat.28	28	Video.3	M3	P2	0	0	0	0	0	1	1	0	0	0	NA	No.Pain	Female
English	Cat.28	28	Video.4	M2	P2	1	3	3	3	1	9	4	95	10	15	NA	Severe	Female
English	Cat.29	29	Video.1	M1	P2	0	0	0	0	0	1	1	0	0	0	NA	No.Pain	Female
English	Cat.29	29	Video.2	M4	P2	0	0	0	0	2	3	2	9	2	2	NA	Mild	Female
English	Cat.29	29	Video.3	M2	P2	1	2	3	3	2	8	4	86	10	16	NA	Severe	Female
English	Cat.29	29	Video.4	M3	P2	0	0	0	0	0	1	1	0	0	0	NA	No.Pain	Female
English	Cat.3	3	Video.1	M2	P2	1	3	3	3	2	8	4	88	11	14	NA	Severe	Female
English	Cat.3	3	Video.2	M3	P2	0	0	0	0	0	1	1	0	0	0	NA	No.Pain	Female
English	Cat.3	3	Video.3	M1	P2	0	0	0	0	0	1	1	0	0	0	NA	No.Pain	Female
English	Cat.3	3	Video.4	M4	P2	0	0	1	0	2	4	2	25	3	3	NA	Mild	Female
English	Cat.30	30	Video.1	M2	P2	1	3	3	3	3	9	4	96	12	16	NA	Severe	Female
English	Cat.30	30	Video.2	M3	P2	0	0	0	0	0	1	1	0	0	0	NA	No.Pain	Female
English	Cat.30	30	Video.3	M1	P2	0	1	0	0	0	2	1	9	1	1	NA	Mild	Female
English	Cat.30	30	Video.4	M4	P2	0	0	0	0	0	1	1	0	0	0	NA	No.Pain	Female
English	Cat.4	4	Video.1	M2	P2	1	3	3	3	3	9	4	99	12	17	NA	Severe	Female
English	Cat.4	4	Video.2	M1	P2	0	0	0	0	0	1	1	0	0	0	NA	No.Pain	Female
English	Cat.4	4	Video.3	M4	P2	0	0	0	0	2	3	2	11	2	4	NA	Mild	Female
English	Cat.4	4	Video.4	M3	P2	0	0	0	0	0	1	1	0	0	0	NA	No.Pain	Female
English	Cat.5	5	Video.1	M1	P2	0	0	0	0	0	1	1	0	0	1	NA	No.Pain	Female
English	Cat.5	5	Video.2	M4	P2	0	0	0	0	2	3	2	13	2	4	NA	Mild	Female
English	Cat.5	5	Video.3	M3	P2	0	0	0	0	0	1	1	0	0	1	NA	No.Pain	Female
English	Cat.5	5	Video.4	M2	P2	1	3	3	3	3	9	4	96	12	16	NA	Severe	Female
English	Cat.6	6	Video.1	M1	P2	0	0	0	0	0	1	1	0	0	0	NA	No.Pain	Female
English	Cat.6	6	Video.2	M3	P2	0	0	0	0	0	2	1	0	0	2	NA	No.Pain	Female
English	Cat.6	6	Video.3	M4	P2	0	0	0	0	2	3	2	9	2	3	NA	Mild	Female
English	Cat.6	6	Video.4	M2	P2	1	2	3	3	2	8	4	90	10	18	NA	Severe	Female
English	Cat.7	7	Video.1	M3	P2	0	0	0	0	0	1	1	0	0	0	NA	No.Pain	Female
English	Cat.7	7	Video.2	M1	P2	0	1	0	1	0	2	1	8	2	2	NA	Mild	Female
English	Cat.7	7	Video.3	M2	P2	1	3	2	3	0	7	4	79	8	10	NA	Moderate	Female
English	Cat.7	7	Video.4	M4	P2	0	1	1	1	0	3	2	15	3	3	NA	Mild	Female
English	Cat.8	8	Video.1	M1	P2	0	0	0	0	0	1	1	0	0	0	NA	No.Pain	Female
English	Cat.8	8	Video.2	M2	P2	1	2	3	3	3	8	4	86	11	15	NA	Severe	Female
English	Cat.8	8	Video.3	M3	P2	0	0	0	0	0	1	1	0	0	1	NA	No.Pain	Female
English	Cat.8	8	Video.4	M4	P2	0	0	0	0	1	2	1	7	1	2	NA	Mild	Female
English	Cat.9	9	Video.1	M2	P2	1	3	3	3	3	8	4	92	12	15	NA	Severe	Female
English	Cat.9	9	Video.2	M1	P2	0	0	0	0	0	1	1	0	0	0	NA	No.Pain	Female
English	Cat.9	9	Video.3	M4	P2	0	0	1	0	1	3	2	22	2	4	NA	Mild	Female
English	Cat.9	9	Video.4	M3	P2	0	0	0	0	0	1	1	0	0	0	NA	No.Pain	Female
French	Cat.1	1	Video.1	M3	P1	0	0	0	0	0	1	1	0	0	NA	NA	No.Pain	Female
French	Cat.1	1	Video.2	M4	P1	0	0	1	1	1	2	2	12	3	NA	NA	Mild	Female
French	Cat.1	1	Video.3	M2	P1	1	2	3	2	2	6	3	60	9	NA	NA	Severe	Female
French	Cat.1	1	Video.4	M1	P1	0	0	0	0	0	1	1	0	0	NA	NA	No.Pain	Female
French	Cat.10	10	Video.1	M2	P1	1	2	1	2	0	3	2	23	5	NA	NA	Moderate	Female
French	Cat.10	10	Video.2	M4	P1	0	0	0	0	0	1	1	0	0	NA	NA	No.Pain	Female
French	Cat.10	10	Video.3	M3	P1	0	0	0	0	0	1	1	0	0	NA	NA	No.Pain	Female
French	Cat.10	10	Video.4	M1	P1	0	0	0	0	0	1	1	0	0	NA	NA	No.Pain	Female
French	Cat.11	11	Video.1	M1	P1	0	0	0	1	0	1	1	0	1	NA	NA	Mild	Female
French	Cat.11	11	Video.2	M2	P1	1	2	3	2	2	8	4	78	9	NA	NA	Severe	Female
French	Cat.11	11	Video.3	M4	P1	0	1	0	1	2	3	2	24	4	NA	NA	Mild	Female
French	Cat.11	11	Video.4	M3	P1	0	0	0	0	0	1	1	0	0	NA	NA	No.Pain	Female
French	Cat.12	12	Video.1	M3	P1	0	0	0	0	0	1	1	0	0	NA	NA	No.Pain	Female
French	Cat.12	12	Video.2	M1	P1	0	0	0	1	0	1	1	0	1	NA	NA	Mild	Female
French	Cat.12	12	Video.3	M2	P1	1	3	3	3	2	8	4	79	11	NA	NA	Severe	Female
French	Cat.12	12	Video.4	M4	P1	0	0	0	0	0	1	1	0	0	NA	NA	No.Pain	Female
French	Cat.13	13	Video.1	M3	P1	0	0	0	1	0	1	1	0	1	NA	NA	Mild	Female
French	Cat.13	13	Video.2	M2	P1	1	2	3	1	1	5	3	50	7	NA	NA	Moderate	Female
French	Cat.13	13	Video.3	M1	P1	0	0	0	0	0	1	1	0	0	NA	NA	No.Pain	Female
French	Cat.13	13	Video.4	M4	P1	0	0	0	0	0	1	1	0	0	NA	NA	No.Pain	Female
French	Cat.14	14	Video.1	M4	P1	1	0	0	1	3	4	3	38	4	NA	NA	Mild	Female
French	Cat.14	14	Video.2	M1	P1	0	0	0	0	0	1	1	0	0	NA	NA	No.Pain	Female
French	Cat.14	14	Video.3	M3	P1	0	0	0	0	0	1	1	0	0	NA	NA	No.Pain	Female
French	Cat.14	14	Video.4	M2	P1	1	3	3	2	3	9	4	89	11	NA	NA	Severe	Female
French	Cat.15	15	Video.1	M4	P1	0	0	0	1	0	1	1	0	1	NA	NA	Mild	Female
French	Cat.15	15	Video.2	M2	P1	1	2	3	2	3	8	4	85	10	NA	NA	Severe	Female
French	Cat.15	15	Video.3	M1	P1	0	0	0	0	0	1	1	0	0	NA	NA	No.Pain	Female
French	Cat.15	15	Video.4	M3	P1	0	0	0	0	0	1	1	0	0	NA	NA	No.Pain	Female
French	Cat.16	16	Video.1	M3	P1	0	0	0	1	0	1	1	0	1	NA	NA	Mild	Female
French	Cat.16	16	Video.2	M2	P1	1	2	2	2	1	5	3	50	7	NA	NA	Moderate	Female
French	Cat.16	16	Video.3	M4	P1	0	1	0	0	0	1	1	0	1	NA	NA	Mild	Female
French	Cat.16	16	Video.4	M1	P1	0	0	0	0	0	1	1	0	0	NA	NA	No.Pain	Female
French	Cat.17	17	Video.1	M2	P1	1	2	3	3	1	8	4	79	9	NA	NA	Severe	Female
French	Cat.17	17	Video.2	M3	P1	0	0	0	1	0	1	1	0	1	NA	NA	Mild	Female
French	Cat.17	17	Video.3	M4	P1	0	0	0	0	1	2	2	9	1	NA	NA	Mild	Female
French	Cat.17	17	Video.4	M1	P1	0	0	0	0	0	1	1	0	0	NA	NA	No.Pain	Female
French	Cat.18	18	Video.1	M3	P1	0	1	0	0	0	1	1	0	1	NA	NA	Mild	Female
French	Cat.18	18	Video.2	M1	P1	0	0	0	0	0	1	1	0	0	NA	NA	No.Pain	Female
French	Cat.18	18	Video.3	M4	P1	0	1	0	1	1	3	2	22	3	NA	NA	Mild	Female
French	Cat.18	18	Video.4	M2	P1	1	2	3	1	3	7	4	64	9	NA	NA	Severe	Female
French	Cat.19	19	Video.1	M1	P1	0	0	0	0	0	1	1	0	0	NA	NA	No.Pain	Female
French	Cat.19	19	Video.2	M3	P1	0	0	0	0	0	1	1	0	0	NA	NA	No.Pain	Female
French	Cat.19	19	Video.3	M2	P1	1	2	3	2	3	8	4	70	10	NA	NA	Severe	Female
French	Cat.19	19	Video.4	M4	P1	0	0	0	0	1	2	2	8	1	NA	NA	Mild	Female
French	Cat.2	2	Video.1	M1	P1	0	0	0	0	0	1	1	0	0	NA	NA	No.Pain	Female
French	Cat.2	2	Video.2	M4	P1	0	0	1	0	2	3	2	21	3	NA	NA	Mild	Female
French	Cat.2	2	Video.3	M2	P1	1	3	2	3	3	8	4	77	11	NA	NA	Severe	Female
French	Cat.2	2	Video.4	M3	P1	0	0	0	0	0	1	1	0	0	NA	NA	No.Pain	Female
French	Cat.20	20	Video.1	M4	P1	0	0	0	0	0	1	1	0	0	NA	NA	No.Pain	Female
French	Cat.20	20	Video.2	M1	P1	0	0	0	1	0	1	1	0	1	NA	NA	Mild	Female
French	Cat.20	20	Video.3	M2	P1	1	2	3	2	1	7	4	66	8	NA	NA	Moderate	Female
French	Cat.20	20	Video.4	M3	P1	0	0	0	0	0	1	1	0	0	NA	NA	No.Pain	Female
French	Cat.21	21	Video.1	M4	P1	0	0	0	0	0	1	1	0	0	NA	NA	No.Pain	Female
French	Cat.21	21	Video.2	M3	P1	0	0	0	1	0	1	1	0	1	NA	NA	Mild	Female
French	Cat.21	21	Video.3	M1	P1	0	0	0	1	0	1	1	0	1	NA	NA	Mild	Female
French	Cat.21	21	Video.4	M2	P1	1	3	3	2	1	8	4	77	9	NA	NA	Severe	Female
French	Cat.22	22	Video.1	M1	P1	0	0	0	1	0	1	1	0	1	NA	NA	Mild	Female
French	Cat.22	22	Video.2	M2	P1	1	2	3	3	2	8	4	77	10	NA	NA	Severe	Female
French	Cat.22	22	Video.3	M3	P1	0	0	0	0	0	1	1	0	0	NA	NA	No.Pain	Female
French	Cat.22	22	Video.4	M4	P1	0	0	1	1	2	3	2	22	4	NA	NA	Mild	Female
French	Cat.23	23	Video.1	M3	P1	0	0	0	0	0	1	1	0	0	NA	NA	No.Pain	Female
French	Cat.23	23	Video.2	M4	P1	0	1	0	0	1	3	2	24	2	NA	NA	Mild	Female
French	Cat.23	23	Video.3	M1	P1	0	0	0	0	0	1	1	0	0	NA	NA	No.Pain	Female
French	Cat.23	23	Video.4	M2	P1	1	2	3	0	2	5	3	50	7	NA	NA	Moderate	Female
French	Cat.24	24	Video.1	M1	P1	0	0	0	0	0	1	1	0	0	NA	NA	No.Pain	Female
French	Cat.24	24	Video.2	M3	P1	0	0	0	1	0	1	1	0	1	NA	NA	Mild	Female
French	Cat.24	24	Video.3	M2	P1	1	2	2	2	2	7	3	68	8	NA	NA	Moderate	Female
French	Cat.24	24	Video.4	M4	P1	1	1	0	1	1	4	3	28	3	NA	NA	Mild	Female
French	Cat.25	25	Video.1	M4	P1	0	0	0	0	0	1	1	0	0	NA	NA	No.Pain	Female
French	Cat.25	25	Video.2	M2	P1	1	3	2	1	2	4	3	33	8	NA	NA	Moderate	Female
French	Cat.25	25	Video.3	M1	P1	0	0	0	0	0	1	1	0	0	NA	NA	No.Pain	Female
French	Cat.25	25	Video.4	M3	P1	0	0	0	0	0	1	1	0	0	NA	NA	No.Pain	Female
French	Cat.26	26	Video.1	M2	P1	1	3	3	2	2	6	4	55	10	NA	NA	Severe	Female
French	Cat.26	26	Video.2	M4	P1	1	1	1	1	2	4	3	34	5	NA	NA	Moderate	Female
French	Cat.26	26	Video.3	M3	P1	0	0	0	0	0	1	1	0	0	NA	NA	No.Pain	Female
French	Cat.26	26	Video.4	M1	P1	0	0	0	0	0	1	1	0	0	NA	NA	No.Pain	Female
French	Cat.27	27	Video.1	M3	P1	0	0	0	0	0	1	1	0	0	NA	NA	No.Pain	Female
French	Cat.27	27	Video.2	M2	P1	1	3	3	3	3	9	4	90	12	NA	NA	Severe	Female
French	Cat.27	27	Video.3	M1	P1	0	0	0	1	0	1	1	0	1	NA	NA	Mild	Female
French	Cat.27	27	Video.4	M4	P1	0	0	0	0	2	2	2	12	2	NA	NA	Mild	Female
French	Cat.28	28	Video.1	M4	P1	0	0	0	1	0	1	1	0	1	NA	NA	Mild	Female
French	Cat.28	28	Video.2	M1	P1	0	0	0	0	0	1	1	0	0	NA	NA	No.Pain	Female
French	Cat.28	28	Video.3	M3	P1	0	0	0	0	0	1	1	0	0	NA	NA	No.Pain	Female
French	Cat.28	28	Video.4	M2	P1	1	2	3	2	1	7	4	76	8	NA	NA	Moderate	Female
French	Cat.29	29	Video.1	M1	P1	0	0	0	0	0	1	1	0	0	NA	NA	No.Pain	Female
French	Cat.29	29	Video.2	M4	P1	0	0	0	0	2	2	2	12	2	NA	NA	Mild	Female
French	Cat.29	29	Video.3	M2	P1	1	2	2	3	2	7	4	76	9	NA	NA	Severe	Female
French	Cat.29	29	Video.4	M3	P1	0	0	0	0	0	1	1	0	0	NA	NA	No.Pain	Female
French	Cat.3	3	Video.1	M2	P1	1	3	3	3	1	7	3	63	10	NA	NA	Severe	Female
French	Cat.3	3	Video.2	M3	P1	0	0	0	0	0	1	1	0	0	NA	NA	No.Pain	Female
French	Cat.3	3	Video.3	M1	P1	0	0	0	0	0	1	1	0	0	NA	NA	No.Pain	Female
French	Cat.3	3	Video.4	M4	P1	0	0	1	1	2	3	2	23	4	NA	NA	Mild	Female
French	Cat.30	30	Video.1	M2	P1	1	3	3	2	3	9	4	89	11	NA	NA	Severe	Female
French	Cat.30	30	Video.2	M3	P1	0	0	0	0	0	1	1	0	0	NA	NA	No.Pain	Female
French	Cat.30	30	Video.3	M1	P1	0	0	0	1	0	1	1	0	1	NA	NA	Mild	Female
French	Cat.30	30	Video.4	M4	P1	0	0	0	0	0	1	1	0	0	NA	NA	No.Pain	Female
French	Cat.4	4	Video.1	M2	P1	1	3	3	3	3	8	4	72	12	NA	NA	Severe	Female
French	Cat.4	4	Video.2	M1	P1	0	0	1	0	0	1	1	0	1	NA	NA	Mild	Female
French	Cat.4	4	Video.3	M4	P1	0	0	0	0	2	3	2	21	2	NA	NA	Mild	Female
French	Cat.4	4	Video.4	M3	P1	0	0	0	0	0	1	1	0	0	NA	NA	No.Pain	Female
French	Cat.5	5	Video.1	M1	P1	0	0	0	0	0	1	1	0	0	NA	NA	No.Pain	Female
French	Cat.5	5	Video.2	M4	P1	0	0	0	0	2	2	2	9	2	NA	NA	Mild	Female
French	Cat.5	5	Video.3	M3	P1	0	0	0	0	0	1	1	0	0	NA	NA	No.Pain	Female
French	Cat.5	5	Video.4	M2	P1	1	3	3	1	3	8	4	72	10	NA	NA	Severe	Female
French	Cat.6	6	Video.1	M1	P1	0	0	0	0	0	1	1	0	0	NA	NA	No.Pain	Female
French	Cat.6	6	Video.2	M3	P1	0	0	0	1	0	1	1	0	1	NA	NA	Mild	Female
French	Cat.6	6	Video.3	M4	P1	0	1	1	1	2	3	2	24	5	NA	NA	Moderate	Female
French	Cat.6	6	Video.4	M2	P1	1	2	3	3	1	8	4	73	9	NA	NA	Severe	Female
French	Cat.7	7	Video.1	M3	P1	0	0	0	0	0	1	1	0	0	NA	NA	No.Pain	Female
French	Cat.7	7	Video.2	M1	P1	0	1	1	1	0	2	2	9	3	NA	NA	Mild	Female
French	Cat.7	7	Video.3	M2	P1	1	3	3	2	0	4	3	30	8	NA	NA	Moderate	Female
French	Cat.7	7	Video.4	M4	P1	0	0	0	1	0	1	1	0	1	NA	NA	Mild	Female
French	Cat.8	8	Video.1	M1	P1	0	0	0	0	0	1	1	0	0	NA	NA	No.Pain	Female
French	Cat.8	8	Video.2	M2	P1	1	2	2	2	3	8	4	75	9	NA	NA	Severe	Female
French	Cat.8	8	Video.3	M3	P1	0	0	0	1	0	1	1	0	1	NA	NA	Mild	Female
French	Cat.8	8	Video.4	M4	P1	0	0	0	0	1	2	2	11	1	NA	NA	Mild	Female
French	Cat.9	9	Video.1	M2	P1	1	3	3	2	3	8	4	76	11	NA	NA	Severe	Female
French	Cat.9	9	Video.2	M1	P1	0	0	0	0	0	1	1	0	0	NA	NA	No.Pain	Female
French	Cat.9	9	Video.3	M4	P1	0	0	1	1	1	2	2	11	3	NA	NA	Mild	Female
French	Cat.9	9	Video.4	M3	P1	0	1	0	0	0	1	1	0	1	NA	NA	Mild	Female
French	Cat.1	1	Video.1	M3	P2	0	0	0	0	0	1	1	0	0	0	NA	No.Pain	Female
French	Cat.1	1	Video.2	M4	P2	0	1	1	2	1	2	2	9	5	5	NA	Moderate	Female
French	Cat.1	1	Video.3	M2	P2	1	2	3	2	2	4	3	44	9	13	NA	Severe	Female
French	Cat.1	1	Video.4	M1	P2	0	0	0	0	0	1	1	0	0	0	NA	No.Pain	Female
French	Cat.10	10	Video.1	M2	P2	1	2	1	2	1	2	3	19	6	5	NA	Moderate	Female
French	Cat.10	10	Video.2	M4	P2	0	0	0	0	0	1	1	0	0	0	NA	No.Pain	Female
French	Cat.10	10	Video.3	M3	P2	0	0	0	0	0	1	1	0	0	0	NA	No.Pain	Female
French	Cat.10	10	Video.4	M1	P2	0	0	0	0	0	1	1	0	0	0	NA	No.Pain	Female
French	Cat.11	11	Video.1	M1	P2	0	0	0	0	0	1	1	0	0	0	NA	No.Pain	Female
French	Cat.11	11	Video.2	M2	P2	1	2	3	2	2	5	3	40	9	13	NA	Severe	Female
French	Cat.11	11	Video.3	M4	P2	0	1	0	1	2	3	2	19	4	9	NA	Mild	Female
French	Cat.11	11	Video.4	M3	P2	0	0	0	0	0	1	1	0	0	0	NA	No.Pain	Female
French	Cat.12	12	Video.1	M3	P2	0	0	0	0	0	1	1	0	0	0	NA	No.Pain	Female
French	Cat.12	12	Video.2	M1	P2	0	0	0	0	0	1	1	0	0	0	NA	No.Pain	Female
French	Cat.12	12	Video.3	M2	P2	1	3	3	1	2	5	3	38	9	10	NA	Severe	Female
French	Cat.12	12	Video.4	M4	P2	0	0	0	0	0	1	1	0	0	0	NA	No.Pain	Female
French	Cat.13	13	Video.1	M3	P2	0	0	0	0	0	1	1	0	0	0	NA	No.Pain	Female
French	Cat.13	13	Video.2	M2	P2	1	2	3	2	2	4	3	42	9	11	NA	Severe	Female
French	Cat.13	13	Video.3	M1	P2	0	0	0	0	0	1	1	0	0	0	NA	No.Pain	Female
French	Cat.13	13	Video.4	M4	P2	0	0	0	0	0	1	1	0	0	0	NA	No.Pain	Female
French	Cat.14	14	Video.1	M4	P2	1	0	0	0	2	3	3	11	2	4	NA	Mild	Female
French	Cat.14	14	Video.2	M1	P2	0	0	0	0	0	1	1	0	0	0	NA	No.Pain	Female
French	Cat.14	14	Video.3	M3	P2	0	0	0	0	0	1	1	0	0	0	NA	No.Pain	Female
French	Cat.14	14	Video.4	M2	P2	1	3	3	2	3	8	4	65	11	17	NA	Severe	Female
French	Cat.15	15	Video.1	M4	P2	0	0	0	1	0	1	1	0	1	2	NA	Mild	Female
French	Cat.15	15	Video.2	M2	P2	1	2	3	2	3	7	3	52	10	15	NA	Severe	Female
French	Cat.15	15	Video.3	M1	P2	0	0	0	0	0	1	1	0	0	0	NA	No.Pain	Female
French	Cat.15	15	Video.4	M3	P2	0	0	0	0	0	1	1	0	0	0	NA	No.Pain	Female
French	Cat.16	16	Video.1	M3	P2	0	0	0	1	0	1	1	0	1	1	NA	Mild	Female
French	Cat.16	16	Video.2	M2	P2	1	2	3	2	1	5	3	31	8	12	NA	Moderate	Female
French	Cat.16	16	Video.3	M4	P2	0	0	0	1	0	1	1	0	1	2	NA	Mild	Female
French	Cat.16	16	Video.4	M1	P2	0	0	0	0	0	1	1	0	0	0	NA	No.Pain	Female
French	Cat.17	17	Video.1	M2	P2	1	2	3	2	2	6	3	43	9	14	NA	Severe	Female
French	Cat.17	17	Video.2	M3	P2	0	0	0	1	0	1	1	0	1	2	NA	Mild	Female
French	Cat.17	17	Video.3	M4	P2	0	0	0	0	2	3	2	7	2	4	NA	Mild	Female
French	Cat.17	17	Video.4	M1	P2	0	0	0	0	0	1	1	0	0	1	NA	No.Pain	Female
French	Cat.18	18	Video.1	M3	P2	0	0	0	1	0	1	1	0	1	0	NA	Mild	Female
French	Cat.18	18	Video.2	M1	P2	0	0	0	0	0	1	1	0	0	0	NA	No.Pain	Female
French	Cat.18	18	Video.3	M4	P2	0	1	0	1	1	3	2	9	3	6	NA	Mild	Female
French	Cat.18	18	Video.4	M2	P2	1	3	3	2	2	6	3	46	10	18	NA	Severe	Female
French	Cat.19	19	Video.1	M1	P2	0	0	0	0	2	1	1	0	2	1	NA	Mild	Female
French	Cat.19	19	Video.2	M3	P2	0	0	0	0	0	1	1	0	0	0	NA	No.Pain	Female
French	Cat.19	19	Video.3	M2	P2	1	2	3	2	2	7	3	51	9	16	NA	Severe	Female
French	Cat.19	19	Video.4	M4	P2	0	0	0	1	1	2	2	4	2	5	NA	Mild	Female
French	Cat.2	2	Video.1	M1	P2	0	0	0	0	0	1	1	0	0	0	NA	No.Pain	Female
French	Cat.2	2	Video.2	M4	P2	0	0	0	0	2	3	2	8	2	4	NA	Mild	Female
French	Cat.2	2	Video.3	M2	P2	1	3	2	2	2	7	4	65	9	15	NA	Severe	Female
French	Cat.2	2	Video.4	M3	P2	0	0	0	0	0	1	1	0	0	0	NA	No.Pain	Female
French	Cat.20	20	Video.1	M4	P2	0	0	0	0	0	1	1	0	0	0	NA	No.Pain	Female
French	Cat.20	20	Video.2	M1	P2	0	0	0	1	0	1	1	0	1	3	NA	Mild	Female
French	Cat.20	20	Video.3	M2	P2	1	2	3	2	2	7	3	57	9	14	NA	Severe	Female
French	Cat.20	20	Video.4	M3	P2	0	0	0	0	0	1	1	0	0	0	NA	No.Pain	Female
French	Cat.21	21	Video.1	M4	P2	0	1	1	1	2	2	2	1	5	3	NA	Moderate	Female
French	Cat.21	21	Video.2	M3	P2	0	0	1	1	1	2	2	1	3	3	NA	Mild	Female
French	Cat.21	21	Video.3	M1	P2	0	0	0	0	0	1	1	0	0	1	NA	No.Pain	Female
French	Cat.21	21	Video.4	M2	P2	1	2	3	2	2	5	3	45	9	17	NA	Severe	Female
French	Cat.22	22	Video.1	M1	P2	0	0	0	0	0	1	1	0	0	0	NA	No.Pain	Female
French	Cat.22	22	Video.2	M2	P2	1	2	3	2	2	6	3	57	9	17	NA	Severe	Female
French	Cat.22	22	Video.3	M3	P2	0	1	0	1	2	2	2	1	4	3	NA	Mild	Female
French	Cat.22	22	Video.4	M4	P2	0	1	2	1	2	3	2	17	6	6	NA	Moderate	Female
French	Cat.23	23	Video.1	M3	P2	0	0	0	0	0	1	1	0	0	0	NA	No.Pain	Female
French	Cat.23	23	Video.2	M4	P2	0	0	0	1	1	3	2	4	2	6	NA	Mild	Female
French	Cat.23	23	Video.3	M1	P2	0	0	0	0	0	1	1	0	0	0	NA	No.Pain	Female
French	Cat.23	23	Video.4	M2	P2	1	2	3	1	2	4	3	28	8	12	NA	Moderate	Female
French	Cat.24	24	Video.1	M1	P2	0	0	0	0	0	1	1	0	0	0	NA	No.Pain	Female
French	Cat.24	24	Video.2	M3	P2	0	0	0	0	0	1	1	0	0	0	NA	No.Pain	Female
French	Cat.24	24	Video.3	M2	P2	1	2	2	2	2	7	3	55	8	16	NA	Moderate	Female
French	Cat.24	24	Video.4	M4	P2	1	1	0	1	2	4	3	12	4	6	NA	Mild	Female
French	Cat.25	25	Video.1	M4	P2	0	0	0	0	0	1	1	0	0	0	NA	No.Pain	Female
French	Cat.25	25	Video.2	M2	P2	1	2	3	1	2	5	2	20	8	9	NA	Moderate	Female
French	Cat.25	25	Video.3	M1	P2	0	0	0	0	0	1	1	0	0	0	NA	No.Pain	Female
French	Cat.25	25	Video.4	M3	P2	0	0	0	0	2	1	1	0	2	1	NA	Mild	Female
French	Cat.26	26	Video.1	M2	P2	1	3	3	2	1	5	3	37	9	10	NA	Severe	Female
French	Cat.26	26	Video.2	M4	P2	1	0	1	1	2	4	3	17	4	5	NA	Mild	Female
French	Cat.26	26	Video.3	M3	P2	0	0	0	0	0	1	1	0	0	0	NA	No.Pain	Female
French	Cat.26	26	Video.4	M1	P2	0	0	0	0	0	1	1	0	0	0	NA	No.Pain	Female
French	Cat.27	27	Video.1	M3	P2	0	0	0	1	1	2	1	2	2	2	NA	Mild	Female
French	Cat.27	27	Video.2	M2	P2	1	2	3	3	3	8	4	67	11	17	NA	Severe	Female
French	Cat.27	27	Video.3	M1	P2	0	0	2	1	2	2	2	1	5	4	NA	Moderate	Female
French	Cat.27	27	Video.4	M4	P2	0	0	0	1	2	3	2	15	3	6	NA	Mild	Female
French	Cat.28	28	Video.1	M4	P2	0	0	0	1	1	1	1	0	2	2	NA	Mild	Female
French	Cat.28	28	Video.2	M1	P2	0	0	1	1	0	1	1	0	2	1	NA	Mild	Female
French	Cat.28	28	Video.3	M3	P2	0	0	0	0	0	1	1	0	0	0	NA	No.Pain	Female
French	Cat.28	28	Video.4	M2	P2	1	2	3	2	1	6	3	49	8	13	NA	Moderate	Female
French	Cat.29	29	Video.1	M1	P2	0	1	0	0	0	1	1	0	1	0	NA	Mild	Female
French	Cat.29	29	Video.2	M4	P2	0	0	0	1	2	3	2	10	3	5	NA	Mild	Female
French	Cat.29	29	Video.3	M2	P2	1	0	1	2	2	4	3	30	5	7	NA	Moderate	Female
French	Cat.29	29	Video.4	M3	P2	0	0	0	0	0	1	1	0	0	1	NA	No.Pain	Female
French	Cat.3	3	Video.1	M2	P2	1	3	3	2	2	5	3	51	10	15	NA	Severe	Female
French	Cat.3	3	Video.2	M3	P2	0	0	0	0	0	1	1	0	0	0	NA	No.Pain	Female
French	Cat.3	3	Video.3	M1	P2	0	0	0	0	0	1	1	0	0	0	NA	No.Pain	Female
French	Cat.3	3	Video.4	M4	P2	0	1	2	1	2	3	2	18	6	8	NA	Moderate	Female
French	Cat.30	30	Video.1	M2	P2	1	3	3	3	3	8	4	67	12	15	NA	Severe	Female
French	Cat.30	30	Video.2	M3	P2	0	0	0	1	0	1	1	0	1	1	NA	Mild	Female
French	Cat.30	30	Video.3	M1	P2	0	0	0	1	1	2	2	7	2	3	NA	Mild	Female
French	Cat.30	30	Video.4	M4	P2	0	0	0	0	0	1	1	0	0	0	NA	No.Pain	Female
French	Cat.4	4	Video.1	M2	P2	1	3	3	3	3	8	4	70	12	19	NA	Severe	Female
French	Cat.4	4	Video.2	M1	P2	0	0	1	1	0	1	1	0	2	2	NA	Mild	Female
French	Cat.4	4	Video.3	M4	P2	1	1	2	1	2	4	3	35	6	13	NA	Moderate	Female
French	Cat.4	4	Video.4	M3	P2	0	0	0	0	0	1	1	0	0	0	NA	No.Pain	Female
French	Cat.5	5	Video.1	M1	P2	0	1	0	1	2	2	2	1	4	3	NA	Mild	Female
French	Cat.5	5	Video.2	M4	P2	0	1	0	1	2	3	2	7	4	6	NA	Mild	Female
French	Cat.5	5	Video.3	M3	P2	0	0	0	0	2	1	1	0	2	1	NA	Mild	Female
French	Cat.5	5	Video.4	M2	P2	1	3	3	3	3	7	3	59	12	17	NA	Severe	Female
French	Cat.6	6	Video.1	M1	P2	0	0	0	0	0	1	1	0	0	0	NA	No.Pain	Female
French	Cat.6	6	Video.2	M3	P2	0	1	0	1	2	2	2	3	4	4	NA	Mild	Female
French	Cat.6	6	Video.3	M4	P2	1	1	2	1	2	4	3	22	6	7	NA	Moderate	Female
French	Cat.6	6	Video.4	M2	P2	1	2	3	2	2	6	3	55	9	15	NA	Severe	Female
French	Cat.7	7	Video.1	M3	P2	0	0	0	0	0	1	1	0	0	0	NA	No.Pain	Female
French	Cat.7	7	Video.2	M1	P2	0	0	1	1	0	2	2	6	2	3	NA	Mild	Female
French	Cat.7	7	Video.3	M2	P2	1	3	3	2	0	4	3	25	8	10	NA	Moderate	Female
French	Cat.7	7	Video.4	M4	P2	0	0	1	1	0	1	1	0	2	4	NA	Mild	Female
French	Cat.8	8	Video.1	M1	P2	0	0	0	0	2	1	1	0	2	1	NA	Mild	Female
French	Cat.8	8	Video.2	M2	P2	1	2	2	2	3	6	3	41	9	13	NA	Severe	Female
French	Cat.8	8	Video.3	M3	P2	0	0	0	1	2	2	2	2	3	3	NA	Mild	Female
French	Cat.8	8	Video.4	M4	P2	0	0	0	0	2	3	2	11	2	4	NA	Mild	Female
French	Cat.9	9	Video.1	M2	P2	1	3	3	2	2	6	3	48	10	12	NA	Severe	Female
French	Cat.9	9	Video.2	M1	P2	0	0	0	0	0	1	1	0	0	0	NA	No.Pain	Female
French	Cat.9	9	Video.3	M4	P2	0	0	1	0	1	2	2	5	2	5	NA	Mild	Female
French	Cat.9	9	Video.4	M3	P2	0	0	0	0	0	1	1	0	0	0	NA	No.Pain	Female
Germany	Cat.1	1	Video.1	M3	P1	0	1	1	1	1	3	2	27	4	2	NA	Mild	Male
Germany	Cat.1	1	Video.2	M4	P1	0	1	2	1	1	4	3	38	5	7	NA	Moderate	Male
Germany	Cat.1	1	Video.3	M2	P1	1	3	3	3	2	9	4	78	11	15	NA	Severe	Male
Germany	Cat.1	1	Video.4	M1	P1	0	0	0	0	0	1	1	0	0	0	NA	No.Pain	Male
Germany	Cat.10	10	Video.1	M2	P1	0	2	3	1	0	4	2	26	6	5	NA	Moderate	Male
Germany	Cat.10	10	Video.2	M4	P1	0	0	0	0	0	1	1	0	0	0	NA	No.Pain	Male
Germany	Cat.10	10	Video.3	M3	P1	0	0	0	0	0	1	1	0	0	0	NA	No.Pain	Male
Germany	Cat.10	10	Video.4	M1	P1	0	0	0	0	1	2	2	12	1	1	NA	Mild	Male
Germany	Cat.11	11	Video.1	M1	P1	0	1	0	0	0	2	1	0	1	1	NA	Mild	Male
Germany	Cat.11	11	Video.2	M2	P1	1	3	3	3	2	7	4	70	11	16	NA	Severe	Male
Germany	Cat.11	11	Video.3	M4	P1	0	1	0	1	1	2	2	15	3	2	NA	Mild	Male
Germany	Cat.11	11	Video.4	M3	P1	0	1	0	1	1	2	2	12	3	2	NA	Mild	Male
Germany	Cat.12	12	Video.1	M3	P1	0	0	0	0	0	2	2	6	0	2	NA	No.Pain	Male
Germany	Cat.12	12	Video.2	M1	P1	0	0	0	0	0	1	1	0	0	1	NA	No.Pain	Male
Germany	Cat.12	12	Video.3	M2	P1	1	3	3	3	3	8	4	91	12	19	NA	Severe	Male
Germany	Cat.12	12	Video.4	M4	P1	0	0	0	0	0	1	1	2	0	0	NA	No.Pain	Male
Germany	Cat.13	13	Video.1	M3	P1	0	0	0	0	0	1	1	0	0	0	NA	No.Pain	Male
Germany	Cat.13	13	Video.2	M2	P1	1	3	3	3	2	7	3	72	11	13	NA	Severe	Male
Germany	Cat.13	13	Video.3	M1	P1	0	0	0	0	0	1	1	0	0	0	NA	No.Pain	Male
Germany	Cat.13	13	Video.4	M4	P1	0	1	0	0	1	3	2	25	2	3	NA	Mild	Male
Germany	Cat.14	14	Video.1	M4	P1	0	1	3	1	3	2	2	18	8	5	NA	Moderate	Male
Germany	Cat.14	14	Video.2	M1	P1	0	0	0	0	0	2	2	8	0	0	NA	No.Pain	Male
Germany	Cat.14	14	Video.3	M3	P1	0	0	0	0	0	1	1	0	0	0	NA	No.Pain	Male
Germany	Cat.14	14	Video.4	M2	P1	1	3	3	3	3	9	4	89	12	19	NA	Severe	Male
Germany	Cat.15	15	Video.1	M4	P1	0	1	1	0	0	2	2	5	2	3	NA	Mild	Male
Germany	Cat.15	15	Video.2	M2	P1	1	3	3	3	3	8	4	74	12	19	NA	Severe	Male
Germany	Cat.15	15	Video.3	M1	P1	0	1	1	1	0	3	2	24	3	2	NA	Mild	Male
Germany	Cat.15	15	Video.4	M3	P1	0	0	1	0	0	1	1	4	1	1	NA	Mild	Male
Germany	Cat.16	16	Video.1	M3	P1	0	1	1	1	0	3	2	33	3	1	NA	Mild	Male
Germany	Cat.16	16	Video.2	M2	P1	1	3	3	2	2	8	4	80	10	16	NA	Severe	Male
Germany	Cat.16	16	Video.3	M4	P1	0	0	0	0	0	1	1	10	0	0	NA	No.Pain	Male
Germany	Cat.16	16	Video.4	M1	P1	0	1	1	1	0	4	2	32	3	3	NA	Mild	Male
Germany	Cat.17	17	Video.1	M2	P1	1	3	3	3	2	8	4	78	11	18	NA	Severe	Male
Germany	Cat.17	17	Video.2	M3	P1	0	1	1	1	1	3	2	26	4	5	NA	Mild	Male
Germany	Cat.17	17	Video.3	M4	P1	0	1	2	1	1	5	3	44	5	9	NA	Moderate	Male
Germany	Cat.17	17	Video.4	M1	P1	0	0	0	0	0	2	1	4	0	0	NA	No.Pain	Male
Germany	Cat.18	18	Video.1	M3	P1	0	1	1	0	1	3	2	30	3	1	NA	Mild	Male
Germany	Cat.18	18	Video.2	M1	P1	0	0	0	0	0	1	1	10	0	0	NA	No.Pain	Male
Germany	Cat.18	18	Video.3	M4	P1	0	2	1	1	2	5	2	40	6	7	NA	Moderate	Male
Germany	Cat.18	18	Video.4	M2	P1	1	3	3	3	3	8	4	80	12	18	NA	Severe	Male
Germany	Cat.19	19	Video.1	M1	P1	0	0	0	0	0	2	1	0	0	0	NA	No.Pain	Male
Germany	Cat.19	19	Video.2	M3	P1	0	0	0	0	0	2	1	7	0	2	NA	No.Pain	Male
Germany	Cat.19	19	Video.3	M2	P1	1	3	3	3	3	9	4	80	12	17	NA	Severe	Male
Germany	Cat.19	19	Video.4	M4	P1	0	0	0	0	1	2	1	4	1	1	NA	Mild	Male
Germany	Cat.2	2	Video.1	M1	P1	0	0	0	0	0	1	1	0	0	0	NA	No.Pain	Male
Germany	Cat.2	2	Video.2	M4	P1	0	1	0	0	3	3	2	32	4	7	NA	Mild	Male
Germany	Cat.2	2	Video.3	M2	P1	1	3	2	3	3	9	4	92	11	20	NA	Severe	Male
Germany	Cat.2	2	Video.4	M3	P1	0	1	0	1	0	2	2	15	2	3	NA	Mild	Male
Germany	Cat.20	20	Video.1	M4	P1	0	1	0	1	0	3	2	10	2	2	NA	Mild	Male
Germany	Cat.20	20	Video.2	M1	P1	0	0	1	0	0	4	2	22	1	0	NA	Mild	Male
Germany	Cat.20	20	Video.3	M2	P1	1	3	3	3	2	8	4	80	11	18	NA	Severe	Male
Germany	Cat.20	20	Video.4	M3	P1	0	0	1	0	0	3	2	20	1	1	NA	Mild	Male
Germany	Cat.21	21	Video.1	M4	P1	0	0	0	0	0	3	2	15	0	0	NA	No.Pain	Male
Germany	Cat.21	21	Video.2	M3	P1	0	0	0	0	0	1	1	0	0	0	NA	No.Pain	Male
Germany	Cat.21	21	Video.3	M1	P1	0	1	0	0	2	2	2	20	3	2	NA	Mild	Male
Germany	Cat.21	21	Video.4	M2	P1	1	3	3	3	2	7	4	75	11	17	NA	Severe	Male
Germany	Cat.22	22	Video.1	M1	P1	0	0	0	0	0	1	1	0	0	0	NA	No.Pain	Male
Germany	Cat.22	22	Video.2	M2	P1	1	3	3	3	2	8	4	85	11	17	NA	Severe	Male
Germany	Cat.22	22	Video.3	M3	P1	0	0	0	0	0	1	1	0	0	0	NA	No.Pain	Male
Germany	Cat.22	22	Video.4	M4	P1	0	1	2	1	2	5	3	45	6	8	NA	Moderate	Male
Germany	Cat.23	23	Video.1	M3	P1	0	0	1	0	0	2	1	7	1	0	NA	Mild	Male
Germany	Cat.23	23	Video.2	M4	P1	0	0	0	0	2	3	2	24	2	3	NA	Mild	Male
Germany	Cat.23	23	Video.3	M1	P1	0	0	0	0	0	1	1	0	0	0	NA	No.Pain	Male
Germany	Cat.23	23	Video.4	M2	P1	0	2	2	1	2	6	3	60	7	11	NA	Moderate	Male
Germany	Cat.24	24	Video.1	M1	P1	0	0	0	0	0	1	1	0	0	0	NA	No.Pain	Male
Germany	Cat.24	24	Video.2	M3	P1	0	0	0	0	0	1	1	4	0	0	NA	No.Pain	Male
Germany	Cat.24	24	Video.3	M2	P1	1	2	2	2	1	7	4	65	7	13	NA	Moderate	Male
Germany	Cat.24	24	Video.4	M4	P1	0	1	1	2	1	4	2	30	5	8	NA	Moderate	Male
Germany	Cat.25	25	Video.1	M4	P1	0	0	0	0	0	1	1	0	0	0	NA	No.Pain	Male
Germany	Cat.25	25	Video.2	M2	P1	1	2	3	3	3	8	3	69	11	15	NA	Severe	Male
Germany	Cat.25	25	Video.3	M1	P1	0	0	0	0	0	1	1	0	0	0	NA	No.Pain	Male
Germany	Cat.25	25	Video.4	M3	P1	0	0	0	0	1	2	1	8	1	1	NA	Mild	Male
Germany	Cat.26	26	Video.1	M2	P1	1	2	2	3	2	4	2	38	9	9	NA	Severe	Male
Germany	Cat.26	26	Video.2	M4	P1	0	0	1	1	2	3	2	25	4	4	NA	Mild	Male
Germany	Cat.26	26	Video.3	M3	P1	0	0	0	0	0	1	1	0	0	0	NA	No.Pain	Male
Germany	Cat.26	26	Video.4	M1	P1	0	1	0	0	0	1	1	8	1	0	NA	Mild	Male
Germany	Cat.27	27	Video.1	M3	P1	0	0	0	0	1	2	2	10	1	1	NA	Mild	Male
Germany	Cat.27	27	Video.2	M2	P1	1	3	3	3	3	9	4	90	12	18	NA	Severe	Male
Germany	Cat.27	27	Video.3	M1	P1	0	1	1	0	0	2	1	10	2	1	NA	Mild	Male
Germany	Cat.27	27	Video.4	M4	P1	0	1	1	1	1	3	2	26	4	6	NA	Mild	Male
Germany	Cat.28	28	Video.1	M4	P1	0	1	0	1	0	3	2	21	2	2	NA	Mild	Male
Germany	Cat.28	28	Video.2	M1	P1	0	1	1	1	0	2	2	28	3	4	NA	Mild	Male
Germany	Cat.28	28	Video.3	M3	P1	0	0	0	0	0	1	1	0	0	0	NA	No.Pain	Male
Germany	Cat.28	28	Video.4	M2	P1	1	2	3	2	1	9	4	90	8	16	NA	Moderate	Male
Germany	Cat.29	29	Video.1	M1	P1	0	1	0	1	0	2	2	7	2	1	NA	Mild	Male
Germany	Cat.29	29	Video.2	M4	P1	0	0	0	0	1	2	2	7	1	2	NA	Mild	Male
Germany	Cat.29	29	Video.3	M2	P1	1	2	2	2	1	6	3	60	7	14	NA	Moderate	Male
Germany	Cat.29	29	Video.4	M3	P1	0	0	0	0	0	1	1	0	0	0	NA	No.Pain	Male
Germany	Cat.3	3	Video.1	M2	P1	1	3	3	3	2	8	4	76	11	17	NA	Severe	Male
Germany	Cat.3	3	Video.2	M3	P1	0	0	0	0	1	2	2	10	1	2	NA	Mild	Male
Germany	Cat.3	3	Video.3	M1	P1	0	0	0	0	0	1	2	0	0	0	NA	No.Pain	Male
Germany	Cat.3	3	Video.4	M4	P1	0	1	1	1	2	3	2	30	5	8	NA	Moderate	Male
Germany	Cat.30	30	Video.1	M2	P1	1	3	3	3	3	9	4	88	12	16	NA	Severe	Male
Germany	Cat.30	30	Video.2	M3	P1	0	1	0	1	0	2	2	19	2	1	NA	Mild	Male
Germany	Cat.30	30	Video.3	M1	P1	0	0	0	0	0	1	1	11	0	0	NA	No.Pain	Male
Germany	Cat.30	30	Video.4	M4	P1	0	0	1	0	0	2	2	15	1	1	NA	Mild	Male
Germany	Cat.4	4	Video.1	M2	P1	1	3	3	3	3	8	4	87	12	18	NA	Severe	Male
Germany	Cat.4	4	Video.2	M1	P1	0	0	0	0	0	2	1	6	0	1	NA	No.Pain	Male
Germany	Cat.4	4	Video.3	M4	P1	0	1	0	0	3	4	2	38	4	4	NA	Mild	Male
Germany	Cat.4	4	Video.4	M3	P1	0	0	0	0	0	1	1	0	0	0	NA	No.Pain	Male
Germany	Cat.5	5	Video.1	M1	P1	0	0	0	0	1	2	1	5	1	1	NA	Mild	Male
Germany	Cat.5	5	Video.2	M4	P1	0	0	0	0	2	2	2	18	2	4	NA	Mild	Male
Germany	Cat.5	5	Video.3	M3	P1	0	0	0	0	0	1	1	0	0	0	NA	No.Pain	Male
Germany	Cat.5	5	Video.4	M2	P1	1	3	3	3	3	9	4	88	12	13	NA	Severe	Male
Germany	Cat.6	6	Video.1	M1	P1	0	1	0	0	0	4	2	20	1	0	NA	Mild	Male
Germany	Cat.6	6	Video.2	M3	P1	0	0	0	0	0	2	1	0	0	0	NA	No.Pain	Male
Germany	Cat.6	6	Video.3	M4	P1	0	1	2	1	3	3	2	34	7	9	NA	Moderate	Male
Germany	Cat.6	6	Video.4	M2	P1	1	3	3	3	2	8	4	85	11	19	NA	Severe	Male
Germany	Cat.7	7	Video.1	M3	P1	0	1	0	1	0	2	2	8	2	3	NA	Mild	Male
Germany	Cat.7	7	Video.2	M1	P1	0	1	1	1	1	3	2	14	4	5	NA	Mild	Male
Germany	Cat.7	7	Video.3	M2	P1	1	3	3	3	0	7	2	70	9	14	NA	Severe	Male
Germany	Cat.7	7	Video.4	M4	P1	0	0	0	0	0	1	1	0	0	2	NA	No.Pain	Male
Germany	Cat.8	8	Video.1	M1	P1	0	0	0	0	1	2	2	10	1	1	NA	Mild	Male
Germany	Cat.8	8	Video.2	M2	P1	1	3	3	3	3	9	4	87	12	19	NA	Severe	Male
Germany	Cat.8	8	Video.3	M3	P1	0	0	0	0	1	1	1	0	1	0	NA	Mild	Male
Germany	Cat.8	8	Video.4	M4	P1	0	0	0	0	2	2	2	15	2	4	NA	Mild	Male
Germany	Cat.9	9	Video.1	M2	P1	1	3	3	3	3	8	4	83	12	15	NA	Severe	Male
Germany	Cat.9	9	Video.2	M1	P1	0	1	0	0	0	3	2	11	1	0	NA	Mild	Male
Germany	Cat.9	9	Video.3	M4	P1	0	0	1	0	1	2	2	22	2	4	NA	Mild	Male
Germany	Cat.9	9	Video.4	M3	P1	0	0	0	0	0	1	1	0	0	1	NA	No.Pain	Male
Germany	Cat.1	1	Video.1	M3	P2	0	1	1	1	1	3	2	24	4	3	NA	Mild	Male
Germany	Cat.1	1	Video.2	M4	P2	0	1	2	1	1	4	3	42	5	8	NA	Moderate	Male
Germany	Cat.1	1	Video.3	M2	P2	1	3	2	3	3	9	4	88	11	16	NA	Severe	Male
Germany	Cat.1	1	Video.4	M1	P2	0	0	0	0	0	1	1	0	0	0	NA	No.Pain	Male
Germany	Cat.10	10	Video.1	M2	P2	1	2	3	1	1	5	3	41	7	6	NA	Moderate	Male
Germany	Cat.10	10	Video.2	M4	P2	0	0	0	0	0	1	1	0	0	0	NA	No.Pain	Male
Germany	Cat.10	10	Video.3	M3	P2	0	0	0	0	0	1	1	0	0	0	NA	No.Pain	Male
Germany	Cat.10	10	Video.4	M1	P2	0	0	0	0	1	2	2	15	1	1	NA	Mild	Male
Germany	Cat.11	11	Video.1	M1	P2	0	1	0	0	0	1	1	0	1	1	NA	Mild	Male
Germany	Cat.11	11	Video.2	M2	P2	1	3	3	3	2	8	4	75	11	20	NA	Severe	Male
Germany	Cat.11	11	Video.3	M4	P2	0	1	0	1	1	2	2	22	3	2	NA	Mild	Male
Germany	Cat.11	11	Video.4	M3	P2	0	0	0	0	0	1	1	0	0	0	NA	No.Pain	Male
Germany	Cat.12	12	Video.1	M3	P2	0	0	0	0	0	1	2	10	0	2	NA	No.Pain	Male
Germany	Cat.12	12	Video.2	M1	P2	0	0	0	0	0	1	1	0	0	1	NA	No.Pain	Male
Germany	Cat.12	12	Video.3	M2	P2	1	3	3	3	3	8	4	82	12	19	NA	Severe	Male
Germany	Cat.12	12	Video.4	M4	P2	0	0	0	0	0	1	1	7	0	0	NA	No.Pain	Male
Germany	Cat.13	13	Video.1	M3	P2	0	0	0	0	0	1	1	0	0	0	NA	No.Pain	Male
Germany	Cat.13	13	Video.2	M2	P2	1	3	3	3	2	8	4	81	11	13	NA	Severe	Male
Germany	Cat.13	13	Video.3	M1	P2	0	0	0	0	0	1	1	0	0	1	NA	No.Pain	Male
Germany	Cat.13	13	Video.4	M4	P2	0	1	0	0	1	4	2	29	2	4	NA	Mild	Male
Germany	Cat.14	14	Video.1	M4	P2	0	1	0	1	3	2	2	22	5	7	NA	Moderate	Male
Germany	Cat.14	14	Video.2	M1	P2	0	0	0	0	0	1	1	0	0	0	NA	No.Pain	Male
Germany	Cat.14	14	Video.3	M3	P2	0	0	0	0	0	1	1	0	0	0	NA	No.Pain	Male
Germany	Cat.14	14	Video.4	M2	P2	1	3	3	3	3	9	4	90	12	20	NA	Severe	Male
Germany	Cat.15	15	Video.1	M4	P2	0	1	1	0	0	1	2	9	2	3	NA	Mild	Male
Germany	Cat.15	15	Video.2	M2	P2	1	3	3	3	3	9	4	88	12	19	NA	Severe	Male
Germany	Cat.15	15	Video.3	M1	P2	0	1	1	1	0	3	2	34	3	2	NA	Mild	Male
Germany	Cat.15	15	Video.4	M3	P2	0	0	1	0	0	1	1	0	1	0	NA	Mild	Male
Germany	Cat.16	16	Video.1	M3	P2	0	1	1	1	0	3	2	35	3	1	NA	Mild	Male
Germany	Cat.16	16	Video.2	M2	P2	1	3	3	3	2	8	4	83	11	17	NA	Severe	Male
Germany	Cat.16	16	Video.3	M4	P2	0	0	0	0	0	1	1	10	0	0	NA	No.Pain	Male
Germany	Cat.16	16	Video.4	M1	P2	0	1	1	1	0	4	2	38	3	3	NA	Mild	Male
Germany	Cat.17	17	Video.1	M2	P2	1	3	3	3	2	9	4	91	11	19	NA	Severe	Male
Germany	Cat.17	17	Video.2	M3	P2	0	1	1	1	1	3	2	29	4	6	NA	Mild	Male
Germany	Cat.17	17	Video.3	M4	P2	0	1	2	1	1	5	3	46	5	9	NA	Moderate	Male
Germany	Cat.17	17	Video.4	M1	P2	0	0	0	0	0	1	1	0	0	0	NA	No.Pain	Male
Germany	Cat.18	18	Video.1	M3	P2	0	0	1	0	1	3	2	22	2	2	NA	Mild	Male
Germany	Cat.18	18	Video.2	M1	P2	0	0	0	0	0	1	1	0	0	0	NA	No.Pain	Male
Germany	Cat.18	18	Video.3	M4	P2	0	2	1	1	1	4	2	40	5	7	NA	Moderate	Male
Germany	Cat.18	18	Video.4	M2	P2	1	3	3	3	3	8	4	88	12	18	NA	Severe	Male
Germany	Cat.19	19	Video.1	M1	P2	0	0	0	0	0	1	1	0	0	0	NA	No.Pain	Male
Germany	Cat.19	19	Video.2	M3	P2	0	0	0	0	0	1	1	5	0	2	NA	No.Pain	Male
Germany	Cat.19	19	Video.3	M2	P2	1	3	3	3	3	9	4	87	12	17	NA	Severe	Male
Germany	Cat.19	19	Video.4	M4	P2	0	0	0	0	1	1	1	8	1	1	NA	Mild	Male
Germany	Cat.2	2	Video.1	M1	P2	0	0	0	0	0	1	1	0	0	0	NA	No.Pain	Male
Germany	Cat.2	2	Video.2	M4	P2	0	1	0	0	2	3	2	30	3	6	NA	Mild	Male
Germany	Cat.2	2	Video.3	M2	P2	1	3	3	3	3	9	4	95	12	20	NA	Severe	Male
Germany	Cat.2	2	Video.4	M3	P2	0	1	0	1	0	2	2	22	2	3	NA	Mild	Male
Germany	Cat.20	20	Video.1	M4	P2	0	1	0	1	0	2	2	10	2	2	NA	Mild	Male
Germany	Cat.20	20	Video.2	M1	P2	0	0	0	1	0	3	2	22	1	0	NA	Mild	Male
Germany	Cat.20	20	Video.3	M2	P2	1	3	3	3	2	9	4	86	11	18	NA	Severe	Male
Germany	Cat.20	20	Video.4	M3	P2	0	0	1	0	0	3	3	20	1	1	NA	Mild	Male
Germany	Cat.21	21	Video.1	M4	P2	0	0	0	0	0	2	1	12	0	0	NA	No.Pain	Male
Germany	Cat.21	21	Video.2	M3	P2	0	0	0	0	0	1	1	0	0	0	NA	No.Pain	Male
Germany	Cat.21	21	Video.3	M1	P2	0	1	0	0	2	2	2	22	3	2	NA	Mild	Male
Germany	Cat.21	21	Video.4	M2	P2	1	3	3	3	2	9	4	88	11	18	NA	Severe	Male
Germany	Cat.22	22	Video.1	M1	P2	0	0	0	0	0	1	1	0	0	0	NA	No.Pain	Male
Germany	Cat.22	22	Video.2	M2	P2	1	3	3	3	2	9	4	83	11	17	NA	Severe	Male
Germany	Cat.22	22	Video.3	M3	P2	0	0	0	0	0	1	1	0	0	0	NA	No.Pain	Male
Germany	Cat.22	22	Video.4	M4	P2	0	1	2	1	2	5	3	47	6	9	NA	Moderate	Male
Germany	Cat.23	23	Video.1	M3	P2	0	0	1	0	0	1	1	11	1	0	NA	Mild	Male
Germany	Cat.23	23	Video.2	M4	P2	0	0	0	0	2	3	2	32	2	4	NA	Mild	Male
Germany	Cat.23	23	Video.3	M1	P2	0	0	0	0	0	1	1	0	0	0	NA	No.Pain	Male
Germany	Cat.23	23	Video.4	M2	P2	1	2	2	2	2	7	3	67	8	13	NA	Moderate	Male
Germany	Cat.24	24	Video.1	M1	P2	0	0	0	0	0	1	1	0	0	0	NA	No.Pain	Male
Germany	Cat.24	24	Video.2	M3	P2	0	0	0	0	0	1	1	0	0	0	NA	No.Pain	Male
Germany	Cat.24	24	Video.3	M2	P2	1	2	2	2	2	8	4	78	8	16	NA	Moderate	Male
Germany	Cat.24	24	Video.4	M4	P2	0	1	1	2	1	4	2	30	5	8	NA	Moderate	Male
Germany	Cat.25	25	Video.1	M4	P2	0	0	0	0	0	1	1	0	0	0	NA	No.Pain	Male
Germany	Cat.25	25	Video.2	M2	P2	1	2	3	3	3	8	4	76	11	15	NA	Severe	Male
Germany	Cat.25	25	Video.3	M1	P2	0	0	0	0	0	1	1	0	0	0	NA	No.Pain	Male
Germany	Cat.25	25	Video.4	M3	P2	0	0	0	0	1	2	1	13	1	2	NA	Mild	Male
Germany	Cat.26	26	Video.1	M2	P2	1	2	2	3	2	5	3	42	9	10	NA	Severe	Male
Germany	Cat.26	26	Video.2	M4	P2	0	0	1	1	2	3	2	25	4	5	NA	Mild	Male
Germany	Cat.26	26	Video.3	M3	P2	0	0	0	0	0	1	1	0	0	0	NA	No.Pain	Male
Germany	Cat.26	26	Video.4	M1	P2	0	1	0	0	0	1	1	14	1	0	NA	Mild	Male
Germany	Cat.27	27	Video.1	M3	P2	0	0	0	0	1	2	2	13	1	1	NA	Mild	Male
Germany	Cat.27	27	Video.2	M2	P2	1	3	3	3	3	9	4	94	12	18	NA	Severe	Male
Germany	Cat.27	27	Video.3	M1	P2	0	1	1	0	0	2	1	17	2	1	NA	Mild	Male
Germany	Cat.27	27	Video.4	M4	P2	0	1	1	1	1	3	2	34	4	6	NA	Mild	Male
Germany	Cat.28	28	Video.1	M4	P2	0	1	0	1	0	2	2	21	2	2	NA	Mild	Male
Germany	Cat.28	28	Video.2	M1	P2	0	1	1	1	0	3	2	34	3	5	NA	Mild	Male
Germany	Cat.28	28	Video.3	M3	P2	0	0	0	0	0	1	1	0	0	0	NA	No.Pain	Male
Germany	Cat.28	28	Video.4	M2	P2	1	2	3	3	2	9	4	93	10	18	NA	Severe	Male
Germany	Cat.29	29	Video.1	M1	P2	0	1	0	1	0	2	2	18	2	2	NA	Mild	Male
Germany	Cat.29	29	Video.2	M4	P2	0	0	0	0	1	2	2	11	1	3	NA	Mild	Male
Germany	Cat.29	29	Video.3	M2	P2	1	2	2	2	1	6	3	65	7	15	NA	Moderate	Male
Germany	Cat.29	29	Video.4	M3	P2	0	0	0	0	0	1	1	0	0	0	NA	No.Pain	Male
Germany	Cat.3	3	Video.1	M2	P2	1	3	3	3	2	9	4	85	11	17	NA	Severe	Male
Germany	Cat.3	3	Video.2	M3	P2	0	0	0	0	1	2	2	15	1	2	NA	Mild	Male
Germany	Cat.3	3	Video.3	M1	P2	0	0	0	0	0	1	1	0	0	0	NA	No.Pain	Male
Germany	Cat.3	3	Video.4	M4	P2	0	1	1	1	2	3	2	27	5	7	NA	Moderate	Male
Germany	Cat.30	30	Video.1	M2	P2	1	3	3	3	3	9	4	95	12	20	NA	Severe	Male
Germany	Cat.30	30	Video.2	M3	P2	0	1	0	1	0	2	2	21	2	0	NA	Mild	Male
Germany	Cat.30	30	Video.3	M1	P2	0	0	0	0	0	1	1	0	0	0	NA	No.Pain	Male
Germany	Cat.30	30	Video.4	M4	P2	0	0	1	0	0	2	2	21	1	2	NA	Mild	Male
Germany	Cat.4	4	Video.1	M2	P2	1	3	3	3	3	9	4	87	12	18	NA	Severe	Male
Germany	Cat.4	4	Video.2	M1	P2	0	0	0	0	0	2	1	6	0	1	NA	No.Pain	Male
Germany	Cat.4	4	Video.3	M4	P2	0	1	0	0	3	4	2	35	4	4	NA	Mild	Male
Germany	Cat.4	4	Video.4	M3	P2	0	0	0	0	0	1	1	0	0	0	NA	No.Pain	Male
Germany	Cat.5	5	Video.1	M1	P2	0	0	0	0	1	2	2	16	1	2	NA	Mild	Male
Germany	Cat.5	5	Video.2	M4	P2	0	1	0	0	2	2	2	24	3	7	NA	Mild	Male
Germany	Cat.5	5	Video.3	M3	P2	0	0	0	0	0	1	1	0	0	0	NA	No.Pain	Male
Germany	Cat.5	5	Video.4	M2	P2	1	3	3	3	3	9	4	92	12	15	NA	Severe	Male
Germany	Cat.6	6	Video.1	M1	P2	0	1	0	1	0	4	2	34	2	3	NA	Mild	Male
Germany	Cat.6	6	Video.2	M3	P2	0	0	0	0	0	1	1	0	0	0	NA	No.Pain	Male
Germany	Cat.6	6	Video.3	M4	P2	0	0	2	1	3	3	2	38	6	10	NA	Moderate	Male
Germany	Cat.6	6	Video.4	M2	P2	1	3	3	3	2	9	4	92	11	19	NA	Severe	Male
Germany	Cat.7	7	Video.1	M3	P2	0	1	0	1	0	2	2	12	2	3	NA	Mild	Male
Germany	Cat.7	7	Video.2	M1	P2	0	1	1	1	1	4	2	30	4	5	NA	Mild	Male
Germany	Cat.7	7	Video.3	M2	P2	1	3	3	3	1	8	4	82	10	16	NA	Severe	Male
Germany	Cat.7	7	Video.4	M4	P2	0	0	0	0	0	1	1	0	0	2	NA	No.Pain	Male
Germany	Cat.8	8	Video.1	M1	P2	0	0	0	0	1	2	2	14	1	2	NA	Mild	Male
Germany	Cat.8	8	Video.2	M2	P2	1	3	3	3	3	9	4	95	12	19	NA	Severe	Male
Germany	Cat.8	8	Video.3	M3	P2	0	0	0	0	1	1	1	0	1	0	NA	Mild	Male
Germany	Cat.8	8	Video.4	M4	P2	0	0	0	0	2	2	2	18	2	4	NA	Mild	Male
Germany	Cat.9	9	Video.1	M2	P2	1	3	3	3	3	8	4	85	12	17	NA	Severe	Male
Germany	Cat.9	9	Video.2	M1	P2	0	1	0	0	0	1	1	10	1	0	NA	Mild	Male
Germany	Cat.9	9	Video.3	M4	P2	0	0	1	0	1	3	2	26	2	5	NA	Mild	Male
Germany	Cat.9	9	Video.4	M3	P2	0	0	0	0	0	1	1	0	0	1	NA	No.Pain	Male
Italian	Cat.1	1	Video.1	M3	P1	0	1	0	1	0	3	2	44	2	NA	NA	Mild	Female
Italian	Cat.1	1	Video.2	M4	P1	0	1	1	1	1	5	3	53	4	NA	NA	Mild	Female
Italian	Cat.1	1	Video.3	M2	P1	1	2	2	2	2	8	4	81	8	NA	NA	Moderate	Female
Italian	Cat.1	1	Video.4	M1	P1	0	0	0	0	0	1	1	0	0	NA	NA	No.Pain	Female
Italian	Cat.10	10	Video.1	M2	P1	1	2	2	1	0	6	2	58	5	NA	NA	Moderate	Female
Italian	Cat.10	10	Video.2	M4	P1	0	0	0	0	0	1	1	0	0	NA	NA	No.Pain	Female
Italian	Cat.10	10	Video.3	M3	P1	0	0	0	0	0	1	1	0	0	NA	NA	No.Pain	Female
Italian	Cat.10	10	Video.4	M1	P1	0	0	0	0	0	1	1	0	0	NA	NA	No.Pain	Female
Italian	Cat.11	11	Video.1	M1	P1	0	0	0	1	0	2	2	20	1	NA	NA	Mild	Female
Italian	Cat.11	11	Video.2	M2	P1	1	2	3	2	2	7	3	74	9	NA	NA	Severe	Female
Italian	Cat.11	11	Video.3	M4	P1	0	1	0	1	2	5	3	49	4	NA	NA	Mild	Female
Italian	Cat.11	11	Video.4	M3	P1	0	0	0	0	0	1	1	0	0	NA	NA	No.Pain	Female
Italian	Cat.12	12	Video.1	M3	P1	0	0	0	0	0	1	1	0	0	NA	NA	No.Pain	Female
Italian	Cat.12	12	Video.2	M1	P1	0	0	0	1	0	2	2	20	1	NA	NA	Mild	Female
Italian	Cat.12	12	Video.3	M2	P1	1	3	3	3	3	8	4	81	12	NA	NA	Severe	Female
Italian	Cat.12	12	Video.4	M4	P1	0	0	0	1	0	2	2	21	1	NA	NA	Mild	Female
Italian	Cat.13	13	Video.1	M3	P1	0	0	0	0	0	1	1	0	0	NA	NA	No.Pain	Female
Italian	Cat.13	13	Video.2	M2	P1	1	2	3	2	1	7	3	67	8	NA	NA	Moderate	Female
Italian	Cat.13	13	Video.3	M1	P1	0	0	0	0	0	1	1	0	0	NA	NA	No.Pain	Female
Italian	Cat.13	13	Video.4	M4	P1	0	0	0	0	0	1	1	0	0	NA	NA	No.Pain	Female
Italian	Cat.14	14	Video.1	M4	P1	0	0	0	0	3	4	2	46	3	NA	NA	Mild	Female
Italian	Cat.14	14	Video.2	M1	P1	0	0	0	0	0	1	1	0	0	NA	NA	No.Pain	Female
Italian	Cat.14	14	Video.3	M3	P1	0	0	0	0	0	1	1	0	0	NA	NA	No.Pain	Female
Italian	Cat.14	14	Video.4	M2	P1	1	3	3	3	3	8	4	82	12	NA	NA	Severe	Female
Italian	Cat.15	15	Video.1	M4	P1	0	0	0	0	0	1	1	0	0	NA	NA	No.Pain	Female
Italian	Cat.15	15	Video.2	M2	P1	1	2	3	2	3	8	4	81	10	NA	NA	Severe	Female
Italian	Cat.15	15	Video.3	M1	P1	0	0	0	0	0	1	1	0	0	NA	NA	No.Pain	Female
Italian	Cat.15	15	Video.4	M3	P1	0	0	0	0	0	1	1	0	0	NA	NA	No.Pain	Female
Italian	Cat.16	16	Video.1	M3	P1	0	0	0	1	0	1	1	0	1	NA	NA	Mild	Female
Italian	Cat.16	16	Video.2	M2	P1	1	2	3	2	1	7	3	72	8	NA	NA	Moderate	Female
Italian	Cat.16	16	Video.3	M4	P1	0	0	0	1	0	1	1	0	1	NA	NA	Mild	Female
Italian	Cat.16	16	Video.4	M1	P1	0	0	0	1	0	1	1	0	1	NA	NA	Mild	Female
Italian	Cat.17	17	Video.1	M2	P1	1	2	3	2	1	8	4	83	8	NA	NA	Moderate	Female
Italian	Cat.17	17	Video.2	M3	P1	0	0	0	1	0	1	1	0	1	NA	NA	Mild	Female
Italian	Cat.17	17	Video.3	M4	P1	0	0	0	0	1	4	2	43	1	NA	NA	Mild	Female
Italian	Cat.17	17	Video.4	M1	P1	0	0	0	1	0	1	1	0	1	NA	NA	Mild	Female
Italian	Cat.18	18	Video.1	M3	P1	0	0	0	0	0	1	1	0	0	NA	NA	No.Pain	Female
Italian	Cat.18	18	Video.2	M1	P1	0	0	0	0	0	1	1	0	0	NA	NA	No.Pain	Female
Italian	Cat.18	18	Video.3	M4	P1	0	1	0	1	1	3	2	31	3	NA	NA	Mild	Female
Italian	Cat.18	18	Video.4	M2	P1	1	2	3	2	3	7	3	74	10	NA	NA	Severe	Female
Italian	Cat.19	19	Video.1	M1	P1	0	0	0	0	0	1	1	0	0	NA	NA	No.Pain	Female
Italian	Cat.19	19	Video.2	M3	P1	0	0	0	0	0	1	1	0	0	NA	NA	No.Pain	Female
Italian	Cat.19	19	Video.3	M2	P1	1	2	3	2	2	7	3	74	9	NA	NA	Severe	Female
Italian	Cat.19	19	Video.4	M4	P1	0	0	0	0	1	2	2	17	1	NA	NA	Mild	Female
Italian	Cat.2	2	Video.1	M1	P1	0	0	0	0	0	1	1	0	0	NA	NA	No.Pain	Female
Italian	Cat.2	2	Video.2	M4	P1	0	0	0	0	2	3	2	32	2	NA	NA	Mild	Female
Italian	Cat.2	2	Video.3	M2	P1	1	3	1	2	3	8	4	81	9	NA	NA	Severe	Female
Italian	Cat.2	2	Video.4	M3	P1	0	0	0	0	0	1	1	0	0	NA	NA	No.Pain	Female
Italian	Cat.20	20	Video.1	M4	P1	0	0	0	0	0	1	1	0	0	NA	NA	No.Pain	Female
Italian	Cat.20	20	Video.2	M1	P1	0	0	0	1	0	2	2	17	1	NA	NA	Mild	Female
Italian	Cat.20	20	Video.3	M2	P1	1	2	3	2	2	7	3	73	9	NA	NA	Severe	Female
Italian	Cat.20	20	Video.4	M3	P1	0	0	0	0	0	1	1	0	0	NA	NA	No.Pain	Female
Italian	Cat.21	21	Video.1	M4	P1	0	0	0	0	0	1	1	0	0	NA	NA	No.Pain	Female
Italian	Cat.21	21	Video.2	M3	P1	0	0	0	0	0	1	1	0	0	NA	NA	No.Pain	Female
Italian	Cat.21	21	Video.3	M1	P1	0	0	0	0	0	1	1	0	0	NA	NA	No.Pain	Female
Italian	Cat.21	21	Video.4	M2	P1	1	3	3	2	2	7	3	74	10	NA	NA	Severe	Female
Italian	Cat.22	22	Video.1	M1	P1	0	0	0	0	0	1	1	0	0	NA	NA	No.Pain	Female
Italian	Cat.22	22	Video.2	M2	P1	1	1	3	2	3	7	3	74	9	NA	NA	Severe	Female
Italian	Cat.22	22	Video.3	M3	P1	0	0	0	0	0	1	1	0	0	NA	NA	No.Pain	Female
Italian	Cat.22	22	Video.4	M4	P1	0	1	1	1	1	4	2	39	4	NA	NA	Mild	Female
Italian	Cat.23	23	Video.1	M3	P1	0	0	0	0	0	1	1	0	0	NA	NA	No.Pain	Female
Italian	Cat.23	23	Video.2	M4	P1	0	0	0	0	1	3	2	28	1	NA	NA	Mild	Female
Italian	Cat.23	23	Video.3	M1	P1	0	0	0	0	0	1	1	0	0	NA	NA	No.Pain	Female
Italian	Cat.23	23	Video.4	M2	P1	1	2	3	0	1	5	2	47	6	NA	NA	Moderate	Female
Italian	Cat.24	24	Video.1	M1	P1	0	0	0	0	0	1	1	0	0	NA	NA	No.Pain	Female
Italian	Cat.24	24	Video.2	M3	P1	0	0	0	0	0	1	1	0	0	NA	NA	No.Pain	Female
Italian	Cat.24	24	Video.3	M2	P1	1	2	2	2	2	7	3	76	8	NA	NA	Moderate	Female
Italian	Cat.24	24	Video.4	M4	P1	0	0	0	0	1	3	2	28	1	NA	NA	Mild	Female
Italian	Cat.25	25	Video.1	M4	P1	0	0	0	0	0	1	1	0	0	NA	NA	No.Pain	Female
Italian	Cat.25	25	Video.2	M2	P1	1	3	2	1	2	6	3	58	8	NA	NA	Moderate	Female
Italian	Cat.25	25	Video.3	M1	P1	0	0	0	0	0	1	1	0	0	NA	NA	No.Pain	Female
Italian	Cat.25	25	Video.4	M3	P1	0	0	0	0	0	1	1	0	0	NA	NA	No.Pain	Female
Italian	Cat.26	26	Video.1	M2	P1	1	3	2	2	1	7	3	75	8	NA	NA	Moderate	Female
Italian	Cat.26	26	Video.2	M4	P1	1	1	0	2	2	7	3	74	5	NA	NA	Moderate	Female
Italian	Cat.26	26	Video.3	M3	P1	0	0	0	1	0	1	1	0	1	NA	NA	Mild	Female
Italian	Cat.26	26	Video.4	M1	P1	0	0	0	0	0	1	1	0	0	NA	NA	No.Pain	Female
Italian	Cat.27	27	Video.1	M3	P1	0	0	0	0	0	1	1	0	0	NA	NA	No.Pain	Female
Italian	Cat.27	27	Video.2	M2	P1	1	3	3	3	3	8	4	82	12	NA	NA	Severe	Female
Italian	Cat.27	27	Video.3	M1	P1	0	0	0	0	0	1	1	0	0	NA	NA	No.Pain	Female
Italian	Cat.27	27	Video.4	M4	P1	0	0	0	0	1	3	2	27	1	NA	NA	Mild	Female
Italian	Cat.28	28	Video.1	M4	P1	0	0	0	1	0	1	1	0	1	NA	NA	Mild	Female
Italian	Cat.28	28	Video.2	M1	P1	0	0	0	1	0	1	1	0	1	NA	NA	Mild	Female
Italian	Cat.28	28	Video.3	M3	P1	0	0	0	1	0	1	1	0	1	NA	NA	Mild	Female
Italian	Cat.28	28	Video.4	M2	P1	1	2	3	2	1	6	3	58	8	NA	NA	Moderate	Female
Italian	Cat.29	29	Video.1	M1	P1	0	0	0	0	0	1	1	0	0	NA	NA	No.Pain	Female
Italian	Cat.29	29	Video.2	M4	P1	0	0	0	0	1	2	2	18	1	NA	NA	Mild	Female
Italian	Cat.29	29	Video.3	M2	P1	1	2	2	2	2	7	3	72	8	NA	NA	Moderate	Female
Italian	Cat.29	29	Video.4	M3	P1	0	0	0	0	0	1	1	0	0	NA	NA	No.Pain	Female
Italian	Cat.3	3	Video.1	M2	P1	1	3	3	2	1	8	4	79	9	NA	NA	Severe	Female
Italian	Cat.3	3	Video.2	M3	P1	0	0	0	0	0	1	1	0	0	NA	NA	No.Pain	Female
Italian	Cat.3	3	Video.3	M1	P1	0	0	0	0	0	1	1	0	0	NA	NA	No.Pain	Female
Italian	Cat.3	3	Video.4	M4	P1	0	0	0	0	2	3	2	33	2	NA	NA	Mild	Female
Italian	Cat.30	30	Video.1	M2	P1	1	3	3	3	3	8	4	81	12	NA	NA	Severe	Female
Italian	Cat.30	30	Video.2	M3	P1	0	0	0	0	0	1	1	0	0	NA	NA	No.Pain	Female
Italian	Cat.30	30	Video.3	M1	P1	0	1	0	1	0	4	2	42	2	NA	NA	Mild	Female
Italian	Cat.30	30	Video.4	M4	P1	0	0	0	0	0	1	1	0	0	NA	NA	No.Pain	Female
Italian	Cat.4	4	Video.1	M2	P1	1	3	3	3	3	8	4	82	12	NA	NA	Severe	Female
Italian	Cat.4	4	Video.2	M1	P1	0	0	0	0	0	1	1	0	0	NA	NA	No.Pain	Female
Italian	Cat.4	4	Video.3	M4	P1	0	0	0	0	3	4	2	43	3	NA	NA	Mild	Female
Italian	Cat.4	4	Video.4	M3	P1	0	0	0	0	0	1	1	0	0	NA	NA	No.Pain	Female
Italian	Cat.5	5	Video.1	M1	P1	0	0	0	0	0	1	1	0	0	NA	NA	No.Pain	Female
Italian	Cat.5	5	Video.2	M4	P1	0	0	0	0	2	3	2	31	2	NA	NA	Mild	Female
Italian	Cat.5	5	Video.3	M3	P1	0	0	0	0	0	1	1	0	0	NA	NA	No.Pain	Female
Italian	Cat.5	5	Video.4	M2	P1	1	3	3	3	3	8	4	79	12	NA	NA	Severe	Female
Italian	Cat.6	6	Video.1	M1	P1	0	1	0	1	0	2	2	17	2	NA	NA	Mild	Female
Italian	Cat.6	6	Video.2	M3	P1	0	1	0	1	0	2	2	17	2	NA	NA	Mild	Female
Italian	Cat.6	6	Video.3	M4	P1	1	1	1	1	3	5	3	51	6	NA	NA	Moderate	Female
Italian	Cat.6	6	Video.4	M2	P1	1	3	3	3	3	8	4	79	12	NA	NA	Severe	Female
Italian	Cat.7	7	Video.1	M3	P1	0	1	0	1	0	4	2	40	2	NA	NA	Mild	Female
Italian	Cat.7	7	Video.2	M1	P1	0	1	1	1	0	4	2	41	3	NA	NA	Mild	Female
Italian	Cat.7	7	Video.3	M2	P1	1	3	2	3	0	7	3	73	8	NA	NA	Moderate	Female
Italian	Cat.7	7	Video.4	M4	P1	0	1	0	1	0	4	2	40	2	NA	NA	Mild	Female
Italian	Cat.8	8	Video.1	M1	P1	0	0	0	0	0	1	1	0	0	NA	NA	No.Pain	Female
Italian	Cat.8	8	Video.2	M2	P1	1	2	3	2	3	8	4	83	10	NA	NA	Severe	Female
Italian	Cat.8	8	Video.3	M3	P1	0	0	0	0	0	1	1	0	0	NA	NA	No.Pain	Female
Italian	Cat.8	8	Video.4	M4	P1	0	0	0	0	2	3	2	28	2	NA	NA	Mild	Female
Italian	Cat.9	9	Video.1	M2	P1	1	3	3	3	3	8	4	84	12	NA	NA	Severe	Female
Italian	Cat.9	9	Video.2	M1	P1	0	0	0	0	0	1	1	0	0	NA	NA	No.Pain	Female
Italian	Cat.9	9	Video.3	M4	P1	0	0	0	0	1	2	2	20	1	NA	NA	Mild	Female
Italian	Cat.9	9	Video.4	M3	P1	0	0	0	0	1	2	2	19	1	NA	NA	Mild	Female
Italian	Cat.1	1	Video.1	M3	P2	0	0	0	0	0	1	1	0	0	0	NA	No.Pain	Female
Italian	Cat.1	1	Video.2	M4	P2	0	0	1	0	1	3	2	30	2	2	NA	Mild	Female
Italian	Cat.1	1	Video.3	M2	P2	1	2	2	2	1	7	3	66	7	8	NA	Moderate	Female
Italian	Cat.1	1	Video.4	M1	P2	0	0	0	0	0	1	1	0	0	0	NA	No.Pain	Female
Italian	Cat.10	10	Video.1	M2	P2	1	2	2	1	0	7	3	65	5	6	NA	Moderate	Female
Italian	Cat.10	10	Video.2	M4	P2	0	0	0	0	0	1	1	0	0	0	NA	No.Pain	Female
Italian	Cat.10	10	Video.3	M3	P2	0	0	0	0	0	1	1	0	0	0	NA	No.Pain	Female
Italian	Cat.10	10	Video.4	M1	P2	0	0	0	0	0	1	1	0	0	0	NA	No.Pain	Female
Italian	Cat.11	11	Video.1	M1	P2	0	0	0	1	0	2	2	22	1	1	NA	Mild	Female
Italian	Cat.11	11	Video.2	M2	P2	1	3	3	2	2	7	3	68	10	11	NA	Severe	Female
Italian	Cat.11	11	Video.3	M4	P2	0	1	0	0	2	3	2	32	3	4	NA	Mild	Female
Italian	Cat.11	11	Video.4	M3	P2	0	0	0	0	0	1	1	0	0	0	NA	No.Pain	Female
Italian	Cat.12	12	Video.1	M3	P2	0	0	0	0	0	1	1	0	0	0	NA	No.Pain	Female
Italian	Cat.12	12	Video.2	M1	P2	0	0	0	0	0	1	1	0	0	0	NA	No.Pain	Female
Italian	Cat.12	12	Video.3	M2	P2	1	3	3	2	2	7	3	68	10	11	NA	Severe	Female
Italian	Cat.12	12	Video.4	M4	P2	0	0	0	0	0	1	1	0	0	0	NA	No.Pain	Female
Italian	Cat.13	13	Video.1	M3	P2	0	0	0	1	0	1	1	0	1	1	NA	Mild	Female
Italian	Cat.13	13	Video.2	M2	P2	1	2	3	2	1	7	3	67	8	8	NA	Moderate	Female
Italian	Cat.13	13	Video.3	M1	P2	0	0	0	0	0	1	1	0	0	0	NA	No.Pain	Female
Italian	Cat.13	13	Video.4	M4	P2	0	0	0	0	0	1	1	0	0	0	NA	No.Pain	Female
Italian	Cat.14	14	Video.1	M4	P2	0	0	0	0	3	4	2	41	3	4	NA	Mild	Female
Italian	Cat.14	14	Video.2	M1	P2	0	0	0	0	0	1	1	0	0	0	NA	No.Pain	Female
Italian	Cat.14	14	Video.3	M3	P2	0	0	1	0	0	2	2	18	1	1	NA	Mild	Female
Italian	Cat.14	14	Video.4	M2	P2	1	3	3	3	3	8	4	81	12	12	NA	Severe	Female
Italian	Cat.15	15	Video.1	M4	P2	0	0	0	0	0	1	1	0	0	1	NA	No.Pain	Female
Italian	Cat.15	15	Video.2	M2	P2	1	2	3	2	3	8	4	79	10	13	NA	Severe	Female
Italian	Cat.15	15	Video.3	M1	P2	0	0	0	0	0	1	1	0	0	1	NA	No.Pain	Female
Italian	Cat.15	15	Video.4	M3	P2	0	0	0	0	0	1	1	0	0	1	NA	No.Pain	Female
Italian	Cat.16	16	Video.1	M3	P2	0	1	0	1	0	2	2	21	2	1	NA	Mild	Female
Italian	Cat.16	16	Video.2	M2	P2	1	2	3	2	1	7	3	68	8	14	NA	Moderate	Female
Italian	Cat.16	16	Video.3	M4	P2	0	1	0	1	0	2	2	23	2	1	NA	Mild	Female
Italian	Cat.16	16	Video.4	M1	P2	0	0	0	0	0	1	1	0	0	0	NA	No.Pain	Female
Italian	Cat.17	17	Video.1	M2	P2	1	2	3	2	2	8	4	79	9	14	NA	Severe	Female
Italian	Cat.17	17	Video.2	M3	P2	0	0	0	0	0	1	1	0	0	1	NA	No.Pain	Female
Italian	Cat.17	17	Video.3	M4	P2	0	0	0	0	1	3	2	30	1	4	NA	Mild	Female
Italian	Cat.17	17	Video.4	M1	P2	0	0	0	0	0	1	1	0	0	1	NA	No.Pain	Female
Italian	Cat.18	18	Video.1	M3	P2	0	0	0	0	0	1	1	0	0	0	NA	No.Pain	Female
Italian	Cat.18	18	Video.2	M1	P2	0	0	0	0	0	1	1	0	0	0	NA	No.Pain	Female
Italian	Cat.18	18	Video.3	M4	P2	1	2	0	1	1	5	3	49	4	8	NA	Mild	Female
Italian	Cat.18	18	Video.4	M2	P2	1	3	3	2	3	8	4	76	11	11	NA	Severe	Female
Italian	Cat.19	19	Video.1	M1	P2	0	0	0	0	0	1	1	0	0	0	NA	No.Pain	Female
Italian	Cat.19	19	Video.2	M3	P2	0	0	0	0	0	1	1	0	0	0	NA	No.Pain	Female
Italian	Cat.19	19	Video.3	M2	P2	1	2	2	2	2	8	4	78	8	14	NA	Moderate	Female
Italian	Cat.19	19	Video.4	M4	P2	0	0	0	0	0	1	1	0	0	0	NA	No.Pain	Female
Italian	Cat.2	2	Video.1	M1	P2	0	0	0	0	0	1	1	0	0	0	NA	No.Pain	Female
Italian	Cat.2	2	Video.2	M4	P2	0	0	1	0	2	3	2	27	3	5	NA	Mild	Female
Italian	Cat.2	2	Video.3	M2	P2	1	3	1	2	2	8	4	78	8	11	NA	Moderate	Female
Italian	Cat.2	2	Video.4	M3	P2	0	0	0	0	0	1	1	0	0	0	NA	No.Pain	Female
Italian	Cat.20	20	Video.1	M4	P2	1	3	3	3	3	8	4	76	12	14	NA	Severe	Female
Italian	Cat.20	20	Video.2	M1	P2	0	0	0	0	0	1	1	0	0	0	NA	No.Pain	Female
Italian	Cat.20	20	Video.3	M2	P2	0	0	0	0	0	1	1	0	0	1	NA	No.Pain	Female
Italian	Cat.20	20	Video.4	M3	P2	0	0	0	0	0	1	1	0	0	1	NA	No.Pain	Female
Italian	Cat.21	21	Video.1	M4	P2	0	0	0	0	0	1	1	0	0	1	NA	No.Pain	Female
Italian	Cat.21	21	Video.2	M3	P2	0	0	0	0	0	1	1	0	0	1	NA	No.Pain	Female
Italian	Cat.21	21	Video.3	M1	P2	0	0	0	0	0	1	1	0	0	1	NA	No.Pain	Female
Italian	Cat.21	21	Video.4	M2	P2	1	3	3	2	2	7	3	70	10	10	NA	Severe	Female
Italian	Cat.22	22	Video.1	M1	P2	0	0	0	0	0	1	1	0	0	0	NA	No.Pain	Female
Italian	Cat.22	22	Video.2	M2	P2	1	3	3	2	3	7	3	69	11	14	NA	Severe	Female
Italian	Cat.22	22	Video.3	M3	P2	0	0	0	0	0	1	1	0	0	1	NA	No.Pain	Female
Italian	Cat.22	22	Video.4	M4	P2	0	1	1	1	2	4	2	41	5	3	NA	Moderate	Female
Italian	Cat.23	23	Video.1	M3	P2	0	0	0	0	0	1	1	0	0	1	NA	No.Pain	Female
Italian	Cat.23	23	Video.2	M4	P2	0	0	0	0	1	3	2	28	1	4	NA	Mild	Female
Italian	Cat.23	23	Video.3	M1	P2	0	0	0	0	0	1	1	0	0	1	NA	No.Pain	Female
Italian	Cat.23	23	Video.4	M2	P2	1	2	2	0	1	5	3	50	5	10	NA	Moderate	Female
Italian	Cat.24	24	Video.1	M1	P2	0	0	0	0	0	1	1	0	0	0	NA	No.Pain	Female
Italian	Cat.24	24	Video.2	M3	P2	0	0	0	0	0	1	1	0	0	0	NA	No.Pain	Female
Italian	Cat.24	24	Video.3	M2	P2	1	2	2	2	2	8	4	78	8	14	NA	Moderate	Female
Italian	Cat.24	24	Video.4	M4	P2	0	0	0	0	1	3	2	29	1	3	NA	Mild	Female
Italian	Cat.25	25	Video.1	M4	P2	0	0	0	0	0	1	1	0	0	0	NA	No.Pain	Female
Italian	Cat.25	25	Video.2	M2	P2	1	3	2	2	2	8	4	77	9	9	NA	Severe	Female
Italian	Cat.25	25	Video.3	M1	P2	0	0	0	0	0	1	1	0	0	0	NA	No.Pain	Female
Italian	Cat.25	25	Video.4	M3	P2	0	0	0	0	0	1	1	0	0	1	NA	No.Pain	Female
Italian	Cat.26	26	Video.1	M2	P2	1	3	2	2	1	7	3	66	8	8	NA	Moderate	Female
Italian	Cat.26	26	Video.2	M4	P2	0	1	1	1	1	6	3	56	4	5	NA	Mild	Female
Italian	Cat.26	26	Video.3	M3	P2	0	0	0	1	0	1	1	0	1	1	NA	Mild	Female
Italian	Cat.26	26	Video.4	M1	P2	0	0	0	1	0	1	1	0	1	1	NA	Mild	Female
Italian	Cat.27	27	Video.1	M3	P2	0	0	0	0	0	1	1	0	0	1	NA	No.Pain	Female
Italian	Cat.27	27	Video.2	M2	P2	1	3	3	3	3	8	4	75	12	15	NA	Severe	Female
Italian	Cat.27	27	Video.3	M1	P2	0	0	0	0	0	1	1	0	0	0	NA	No.Pain	Female
Italian	Cat.27	27	Video.4	M4	P2	0	1	0	1	1	3	2	28	3	3	NA	Mild	Female
Italian	Cat.28	28	Video.1	M4	P2	0	0	0	0	0	1	1	0	0	0	NA	No.Pain	Female
Italian	Cat.28	28	Video.2	M1	P2	0	0	0	0	0	1	1	0	0	0	NA	No.Pain	Female
Italian	Cat.28	28	Video.3	M3	P2	0	0	0	0	0	1	1	0	0	0	NA	No.Pain	Female
Italian	Cat.28	28	Video.4	M2	P2	1	2	2	2	1	7	3	71	7	11	NA	Moderate	Female
Italian	Cat.29	29	Video.1	M1	P2	0	0	0	0	0	1	1	0	0	0	NA	No.Pain	Female
Italian	Cat.29	29	Video.2	M4	P2	0	0	0	0	2	3	2	28	2	3	NA	Mild	Female
Italian	Cat.29	29	Video.3	M2	P2	1	2	1	3	2	8	4	76	8	13	NA	Moderate	Female
Italian	Cat.29	29	Video.4	M3	P2	0	0	0	0	0	1	1	0	0	0	NA	No.Pain	Female
Italian	Cat.3	3	Video.1	M2	P2	1	3	3	3	1	8	4	77	10	10	NA	Severe	Female
Italian	Cat.3	3	Video.2	M3	P2	0	0	0	0	0	1	1	0	0	0	NA	No.Pain	Female
Italian	Cat.3	3	Video.3	M1	P2	0	0	0	0	0	2	2	22	0	0	NA	No.Pain	Female
Italian	Cat.3	3	Video.4	M4	P2	0	1	1	1	2	4	2	42	5	5	NA	Moderate	Female
Italian	Cat.30	30	Video.1	M2	P2	1	3	3	3	3	8	4	80	12	11	NA	Severe	Female
Italian	Cat.30	30	Video.2	M3	P2	0	0	0	1	0	2	2	21	1	1	NA	Mild	Female
Italian	Cat.30	30	Video.3	M1	P2	0	0	0	1	0	2	2	22	1	2	NA	Mild	Female
Italian	Cat.30	30	Video.4	M4	P2	0	0	0	0	0	1	1	0	0	0	NA	No.Pain	Female
Italian	Cat.4	4	Video.1	M2	P2	1	3	3	3	3	8	4	76	12	14	NA	Severe	Female
Italian	Cat.4	4	Video.2	M1	P2	0	0	0	0	0	1	1	0	0	0	NA	No.Pain	Female
Italian	Cat.4	4	Video.3	M4	P2	0	0	0	0	3	3	2	28	3	4	NA	Mild	Female
Italian	Cat.4	4	Video.4	M3	P2	0	0	0	0	0	1	1	0	0	0	NA	No.Pain	Female
Italian	Cat.5	5	Video.1	M1	P2	0	0	0	0	0	1	1	0	0	1	NA	No.Pain	Female
Italian	Cat.5	5	Video.2	M4	P2	0	0	0	0	2	3	2	29	2	4	NA	Mild	Female
Italian	Cat.5	5	Video.3	M3	P2	0	0	0	0	0	1	1	0	0	1	NA	No.Pain	Female
Italian	Cat.5	5	Video.4	M2	P2	1	3	3	3	3	8	4	77	12	12	NA	Severe	Female
Italian	Cat.6	6	Video.1	M1	P2	0	1	0	0	0	2	2	18	1	0	NA	Mild	Female
Italian	Cat.6	6	Video.2	M3	P2	0	0	0	0	0	1	1	0	0	1	NA	No.Pain	Female
Italian	Cat.6	6	Video.3	M4	P2	1	1	2	1	2	5	3	49	6	6	NA	Moderate	Female
Italian	Cat.6	6	Video.4	M2	P2	1	3	3	3	3	8	4	77	12	11	NA	Severe	Female
Italian	Cat.7	7	Video.1	M3	P2	0	0	0	0	0	1	1	0	0	0	NA	No.Pain	Female
Italian	Cat.7	7	Video.2	M1	P2	0	1	0	1	0	3	2	29	2	1	NA	Mild	Female
Italian	Cat.7	7	Video.3	M2	P2	1	3	2	3	0	7	3	68	8	5	NA	Moderate	Female
Italian	Cat.7	7	Video.4	M4	P2	0	1	0	1	0	4	2	39	2	5	NA	Mild	Female
Italian	Cat.8	8	Video.1	M1	P2	0	0	0	0	0	1	1	0	0	1	NA	No.Pain	Female
Italian	Cat.8	8	Video.2	M2	P2	1	2	3	2	3	8	4	78	10	12	NA	Severe	Female
Italian	Cat.8	8	Video.3	M3	P2	0	0	0	0	0	1	1	0	0	1	NA	No.Pain	Female
Italian	Cat.8	8	Video.4	M4	P2	0	0	0	0	1	2	2	23	1	4	NA	Mild	Female
Italian	Cat.9	9	Video.1	M2	P2	1	3	3	1	2	8	4	80	9	13	NA	Severe	Female
Italian	Cat.9	9	Video.2	M1	P2	0	0	0	0	0	1	1	0	0	0	NA	No.Pain	Female
Italian	Cat.9	9	Video.3	M4	P2	0	0	0	0	1	2	2	18	1	4	NA	Mild	Female
Italian	Cat.9	9	Video.4	M3	P2	0	1	0	0	1	2	2	19	2	5	NA	Mild	Female
Japanese	Cat.1	1	Video.1	M3	P1	0	1	0	0	1	2	2	20	2	NA	NA	Mild	Male
Japanese	Cat.1	1	Video.2	M4	P1	0	1	0	0	1	2	2	20	2	NA	NA	Mild	Male
Japanese	Cat.1	1	Video.3	M2	P1	1	2	2	1	1	4	3	40	6	NA	NA	Moderate	Male
Japanese	Cat.1	1	Video.4	M1	P1	0	0	0	0	0	1	1	0	0	NA	NA	No.Pain	Male
Japanese	Cat.10	10	Video.1	M2	P1	1	3	2	1	0	3	2	30	6	NA	NA	Moderate	Male
Japanese	Cat.10	10	Video.2	M4	P1	0	0	0	0	0	1	1	0	0	NA	NA	No.Pain	Male
Japanese	Cat.10	10	Video.3	M3	P1	0	0	0	0	0	1	1	0	0	NA	NA	No.Pain	Male
Japanese	Cat.10	10	Video.4	M1	P1	0	0	0	0	0	1	1	0	0	NA	NA	No.Pain	Male
Japanese	Cat.11	11	Video.1	M1	P1	0	0	0	0	0	1	1	0	0	NA	NA	No.Pain	Male
Japanese	Cat.11	11	Video.2	M2	P1	1	3	1	1	1	3	2	30	6	NA	NA	Moderate	Male
Japanese	Cat.11	11	Video.3	M4	P1	0	0	0	0	1	2	2	20	1	NA	NA	Mild	Male
Japanese	Cat.11	11	Video.4	M3	P1	0	0	0	0	0	1	1	0	0	NA	NA	No.Pain	Male
Japanese	Cat.12	12	Video.1	M3	P1	0	0	0	0	0	1	1	0	0	NA	NA	No.Pain	Male
Japanese	Cat.12	12	Video.2	M1	P1	0	0	0	0	0	1	1	0	0	NA	NA	No.Pain	Male
Japanese	Cat.12	12	Video.3	M2	P1	1	3	3	1	2	6	3	60	9	NA	NA	Severe	Male
Japanese	Cat.12	12	Video.4	M4	P1	0	0	0	0	0	1	1	0	0	NA	NA	No.Pain	Male
Japanese	Cat.13	13	Video.1	M3	P1	0	0	0	0	0	1	1	0	0	NA	NA	No.Pain	Male
Japanese	Cat.13	13	Video.2	M2	P1	1	3	3	2	1	5	3	50	9	NA	NA	Severe	Male
Japanese	Cat.13	13	Video.3	M1	P1	0	0	0	0	0	1	1	0	0	NA	NA	No.Pain	Male
Japanese	Cat.13	13	Video.4	M4	P1	0	0	0	0	0	1	1	0	0	NA	NA	No.Pain	Male
Japanese	Cat.14	14	Video.1	M4	P1	0	0	0	0	2	3	2	30	2	NA	NA	Mild	Male
Japanese	Cat.14	14	Video.2	M1	P1	0	0	0	0	0	1	1	0	0	NA	NA	No.Pain	Male
Japanese	Cat.14	14	Video.3	M3	P1	0	0	1	0	0	1	1	0	1	NA	NA	Mild	Male
Japanese	Cat.14	14	Video.4	M2	P1	1	3	3	3	3	7	3	70	12	NA	NA	Severe	Male
Japanese	Cat.15	15	Video.1	M4	P1	0	0	0	0	0	1	1	0	0	NA	NA	No.Pain	Male
Japanese	Cat.15	15	Video.2	M2	P1	1	2	2	2	3	6	3	60	9	NA	NA	Severe	Male
Japanese	Cat.15	15	Video.3	M1	P1	0	0	0	0	0	1	1	0	0	NA	NA	No.Pain	Male
Japanese	Cat.15	15	Video.4	M3	P1	0	0	0	0	0	1	1	0	0	NA	NA	No.Pain	Male
Japanese	Cat.16	16	Video.1	M3	P1	0	0	0	0	0	1	1	0	0	NA	NA	No.Pain	Male
Japanese	Cat.16	16	Video.2	M2	P1	1	2	2	1	1	5	3	50	6	NA	NA	Moderate	Male
Japanese	Cat.16	16	Video.3	M4	P1	0	0	0	0	0	1	1	0	0	NA	NA	No.Pain	Male
Japanese	Cat.16	16	Video.4	M1	P1	0	0	0	0	0	1	1	0	0	NA	NA	No.Pain	Male
Japanese	Cat.17	17	Video.1	M2	P1	1	3	3	3	2	6	3	60	11	NA	NA	Severe	Male
Japanese	Cat.17	17	Video.2	M3	P1	0	0	0	0	0	1	1	0	0	NA	NA	No.Pain	Male
Japanese	Cat.17	17	Video.3	M4	P1	0	0	0	0	1	3	2	30	1	NA	NA	Mild	Male
Japanese	Cat.17	17	Video.4	M1	P1	0	0	0	0	0	1	1	0	0	NA	NA	No.Pain	Male
Japanese	Cat.18	18	Video.1	M3	P1	0	0	0	0	0	1	1	0	0	NA	NA	No.Pain	Male
Japanese	Cat.18	18	Video.2	M1	P1	0	0	0	0	0	1	1	0	0	NA	NA	No.Pain	Male
Japanese	Cat.18	18	Video.3	M4	P1	0	0	0	0	1	2	2	20	1	NA	NA	Mild	Male
Japanese	Cat.18	18	Video.4	M2	P1	1	2	3	2	2	6	3	60	9	NA	NA	Severe	Male
Japanese	Cat.19	19	Video.1	M1	P1	0	0	0	0	0	1	1	0	0	NA	NA	No.Pain	Male
Japanese	Cat.19	19	Video.2	M3	P1	0	0	0	0	0	1	1	0	0	NA	NA	No.Pain	Male
Japanese	Cat.19	19	Video.3	M2	P1	1	2	3	1	2	6	3	60	8	NA	NA	Moderate	Male
Japanese	Cat.19	19	Video.4	M4	P1	0	0	0	0	0	1	1	0	0	NA	NA	No.Pain	Male
Japanese	Cat.2	2	Video.1	M1	P1	0	0	0	0	0	1	1	0	0	NA	NA	No.Pain	Male
Japanese	Cat.2	2	Video.2	M4	P1	0	0	0	0	1	2	2	20	1	NA	NA	Mild	Male
Japanese	Cat.2	2	Video.3	M2	P1	1	3	2	3	3	8	4	80	11	NA	NA	Severe	Male
Japanese	Cat.2	2	Video.4	M3	P1	0	0	0	0	0	1	1	0	0	NA	NA	No.Pain	Male
Japanese	Cat.20	20	Video.1	M4	P1	0	0	0	0	0	1	1	0	0	NA	NA	No.Pain	Male
Japanese	Cat.20	20	Video.2	M1	P1	0	0	0	0	0	1	1	0	0	NA	NA	No.Pain	Male
Japanese	Cat.20	20	Video.3	M2	P1	1	2	3	3	1	7	3	70	9	NA	NA	Severe	Male
Japanese	Cat.20	20	Video.4	M3	P1	0	0	0	0	0	1	1	0	0	NA	NA	No.Pain	Male
Japanese	Cat.21	21	Video.1	M4	P1	0	0	0	0	0	1	1	0	0	NA	NA	No.Pain	Male
Japanese	Cat.21	21	Video.2	M3	P1	0	0	0	0	0	1	1	0	0	NA	NA	No.Pain	Male
Japanese	Cat.21	21	Video.3	M1	P1	0	0	0	0	0	1	1	0	0	NA	NA	No.Pain	Male
Japanese	Cat.21	21	Video.4	M2	P1	1	2	3	2	1	7	3	70	8	NA	NA	Moderate	Male
Japanese	Cat.22	22	Video.1	M1	P1	0	0	0	0	0	1	1	0	0	NA	NA	No.Pain	Male
Japanese	Cat.22	22	Video.2	M2	P1	1	2	3	1	2	5	3	50	8	NA	NA	Moderate	Male
Japanese	Cat.22	22	Video.3	M3	P1	0	0	0	0	0	1	1	0	0	NA	NA	No.Pain	Male
Japanese	Cat.22	22	Video.4	M4	P1	0	0	0	0	0	1	1	0	0	NA	NA	No.Pain	Male
Japanese	Cat.23	23	Video.1	M3	P1	0	0	0	0	0	1	1	0	0	NA	NA	No.Pain	Male
Japanese	Cat.23	23	Video.2	M4	P1	0	0	0	0	0	1	1	0	0	NA	NA	No.Pain	Male
Japanese	Cat.23	23	Video.3	M1	P1	0	0	0	0	0	1	1	0	0	NA	NA	No.Pain	Male
Japanese	Cat.23	23	Video.4	M2	P1	1	2	3	0	1	4	3	40	6	NA	NA	Moderate	Male
Japanese	Cat.24	24	Video.1	M1	P1	0	0	0	0	0	1	1	0	0	NA	NA	No.Pain	Male
Japanese	Cat.24	24	Video.2	M3	P1	0	0	0	0	0	1	1	0	0	NA	NA	No.Pain	Male
Japanese	Cat.24	24	Video.3	M2	P1	1	2	2	1	1	4	3	40	6	NA	NA	Moderate	Male
Japanese	Cat.24	24	Video.4	M4	P1	0	0	0	0	0	1	1	0	0	NA	NA	No.Pain	Male
Japanese	Cat.25	25	Video.1	M4	P1	0	0	0	0	0	1	1	0	0	NA	NA	No.Pain	Male
Japanese	Cat.25	25	Video.2	M2	P1	0	2	2	1	0	3	2	30	5	NA	NA	Moderate	Male
Japanese	Cat.25	25	Video.3	M1	P1	0	0	0	0	0	1	1	0	0	NA	NA	No.Pain	Male
Japanese	Cat.25	25	Video.4	M3	P1	0	0	0	0	0	1	1	0	0	NA	NA	No.Pain	Male
Japanese	Cat.26	26	Video.1	M2	P1	1	3	3	1	1	4	3	40	8	NA	NA	Moderate	Male
Japanese	Cat.26	26	Video.2	M4	P1	0	0	0	1	1	2	2	20	2	NA	NA	Mild	Male
Japanese	Cat.26	26	Video.3	M3	P1	0	0	0	0	0	1	1	0	0	NA	NA	No.Pain	Male
Japanese	Cat.26	26	Video.4	M1	P1	0	0	0	0	0	1	1	0	0	NA	NA	No.Pain	Male
Japanese	Cat.27	27	Video.1	M3	P1	0	0	0	0	0	1	1	0	0	NA	NA	No.Pain	Male
Japanese	Cat.27	27	Video.2	M2	P1	1	3	3	3	3	8	4	80	12	NA	NA	Severe	Male
Japanese	Cat.27	27	Video.3	M1	P1	0	0	0	0	0	1	1	0	0	NA	NA	No.Pain	Male
Japanese	Cat.27	27	Video.4	M4	P1	0	0	0	0	0	1	1	0	0	NA	NA	No.Pain	Male
Japanese	Cat.28	28	Video.1	M4	P1	0	0	0	0	0	1	1	0	0	NA	NA	No.Pain	Male
Japanese	Cat.28	28	Video.2	M1	P1	0	0	0	0	0	1	1	0	0	NA	NA	No.Pain	Male
Japanese	Cat.28	28	Video.3	M3	P1	0	0	0	0	0	1	1	0	0	NA	NA	No.Pain	Male
Japanese	Cat.28	28	Video.4	M2	P1	1	2	3	3	1	8	4	80	9	NA	NA	Severe	Male
Japanese	Cat.29	29	Video.1	M1	P1	0	0	0	0	0	1	1	0	0	NA	NA	No.Pain	Male
Japanese	Cat.29	29	Video.2	M4	P1	0	0	0	0	0	1	1	0	0	NA	NA	No.Pain	Male
Japanese	Cat.29	29	Video.3	M2	P1	1	2	2	1	1	5	3	50	6	NA	NA	Moderate	Male
Japanese	Cat.29	29	Video.4	M3	P1	0	0	0	0	0	1	1	0	0	NA	NA	No.Pain	Male
Japanese	Cat.3	3	Video.1	M2	P1	1	3	3	3	2	6	3	60	11	NA	NA	Severe	Male
Japanese	Cat.3	3	Video.2	M3	P1	0	0	0	0	0	1	1	0	0	NA	NA	No.Pain	Male
Japanese	Cat.3	3	Video.3	M1	P1	0	0	0	0	0	1	1	0	0	NA	NA	No.Pain	Male
Japanese	Cat.3	3	Video.4	M4	P1	0	0	0	0	1	2	2	20	1	NA	NA	Mild	Male
Japanese	Cat.30	30	Video.1	M2	P1	1	3	3	1	3	7	3	70	10	NA	NA	Severe	Male
Japanese	Cat.30	30	Video.2	M3	P1	0	0	0	0	0	1	1	0	0	NA	NA	No.Pain	Male
Japanese	Cat.30	30	Video.3	M1	P1	0	0	0	0	0	1	1	0	0	NA	NA	No.Pain	Male
Japanese	Cat.30	30	Video.4	M4	P1	0	0	0	0	0	1	1	0	0	NA	NA	No.Pain	Male
Japanese	Cat.4	4	Video.1	M2	P1	1	3	2	3	3	7	3	70	11	NA	NA	Severe	Male
Japanese	Cat.4	4	Video.2	M1	P1	0	0	0	0	0	1	1	0	0	NA	NA	No.Pain	Male
Japanese	Cat.4	4	Video.3	M4	P1	0	0	0	0	1	2	2	20	1	NA	NA	Mild	Male
Japanese	Cat.4	4	Video.4	M3	P1	0	0	0	0	0	1	1	0	0	NA	NA	No.Pain	Male
Japanese	Cat.5	5	Video.1	M1	P1	0	0	0	0	0	1	1	0	0	NA	NA	No.Pain	Male
Japanese	Cat.5	5	Video.2	M4	P1	0	0	0	0	1	2	2	20	1	NA	NA	Mild	Male
Japanese	Cat.5	5	Video.3	M3	P1	0	0	0	0	0	1	1	0	0	NA	NA	No.Pain	Male
Japanese	Cat.5	5	Video.4	M2	P1	1	2	2	1	2	5	3	50	7	NA	NA	Moderate	Male
Japanese	Cat.6	6	Video.1	M1	P1	0	0	0	0	0	1	1	0	0	NA	NA	No.Pain	Male
Japanese	Cat.6	6	Video.2	M3	P1	0	0	0	0	0	1	1	0	0	NA	NA	No.Pain	Male
Japanese	Cat.6	6	Video.3	M4	P1	0	0	0	0	1	2	2	20	1	NA	NA	Mild	Male
Japanese	Cat.6	6	Video.4	M2	P1	1	2	3	2	1	5	3	50	8	NA	NA	Moderate	Male
Japanese	Cat.7	7	Video.1	M3	P1	0	0	0	0	0	1	1	0	0	NA	NA	No.Pain	Male
Japanese	Cat.7	7	Video.2	M1	P1	0	1	1	1	1	2	2	20	4	NA	NA	Mild	Male
Japanese	Cat.7	7	Video.3	M2	P1	1	3	3	3	0	4	2	40	9	NA	NA	Severe	Male
Japanese	Cat.7	7	Video.4	M4	P1	0	1	0	1	0	1	1	0	2	NA	NA	Mild	Male
Japanese	Cat.8	8	Video.1	M1	P1	0	0	0	0	0	1	1	0	0	NA	NA	No.Pain	Male
Japanese	Cat.8	8	Video.2	M2	P1	1	2	1	1	2	5	3	50	6	NA	NA	Moderate	Male
Japanese	Cat.8	8	Video.3	M3	P1	0	0	0	0	0	1	1	0	0	NA	NA	No.Pain	Male
Japanese	Cat.8	8	Video.4	M4	P1	0	0	0	0	1	2	2	20	1	NA	NA	Mild	Male
Japanese	Cat.9	9	Video.1	M2	P1	1	3	3	2	2	7	3	70	10	NA	NA	Severe	Male
Japanese	Cat.9	9	Video.2	M1	P1	0	0	0	0	0	1	1	0	0	NA	NA	No.Pain	Male
Japanese	Cat.9	9	Video.3	M4	P1	0	0	0	0	1	2	2	20	1	NA	NA	Mild	Male
Japanese	Cat.9	9	Video.4	M3	P1	0	0	0	0	1	2	2	20	1	NA	NA	Mild	Male
Japanese	Cat.1	1	Video.1	M3	P2	0	0	0	1	0	1	1	0	1	1	NA	Mild	Male
Japanese	Cat.1	1	Video.2	M4	P2	0	0	0	0	0	1	1	0	0	0	NA	No.Pain	Male
Japanese	Cat.1	1	Video.3	M2	P2	1	2	2	2	2	5	3	50	8	10	NA	Moderate	Male
Japanese	Cat.1	1	Video.4	M1	P2	0	0	0	0	0	1	1	0	0	0	NA	No.Pain	Male
Japanese	Cat.10	10	Video.1	M2	P2	0	2	1	1	0	2	2	20	4	1	NA	Mild	Male
Japanese	Cat.10	10	Video.2	M4	P2	0	0	0	0	0	1	1	0	0	0	NA	No.Pain	Male
Japanese	Cat.10	10	Video.3	M3	P2	0	0	0	0	0	1	1	0	0	0	NA	No.Pain	Male
Japanese	Cat.10	10	Video.4	M1	P2	0	0	0	0	0	1	1	0	0	0	NA	No.Pain	Male
Japanese	Cat.11	11	Video.1	M1	P2	0	0	0	0	0	1	1	0	0	0	NA	No.Pain	Male
Japanese	Cat.11	11	Video.2	M2	P2	1	2	3	1	1	6	3	60	7	11	NA	Moderate	Male
Japanese	Cat.11	11	Video.3	M4	P2	0	1	0	1	2	3	2	30	4	6	NA	Mild	Male
Japanese	Cat.11	11	Video.4	M3	P2	0	0	0	0	0	1	1	0	0	0	NA	No.Pain	Male
Japanese	Cat.12	12	Video.1	M3	P2	0	0	0	1	0	1	1	0	1	1	NA	Mild	Male
Japanese	Cat.12	12	Video.2	M1	P2	0	0	0	0	0	1	1	0	0	0	NA	No.Pain	Male
Japanese	Cat.12	12	Video.3	M2	P2	1	3	2	1	2	5	3	50	8	13	NA	Moderate	Male
Japanese	Cat.12	12	Video.4	M4	P2	0	0	0	0	0	1	1	0	0	1	NA	No.Pain	Male
Japanese	Cat.13	13	Video.1	M3	P2	0	0	0	0	0	1	1	0	0	0	NA	No.Pain	Male
Japanese	Cat.13	13	Video.2	M2	P2	1	2	2	2	2	6	3	60	8	11	NA	Moderate	Male
Japanese	Cat.13	13	Video.3	M1	P2	0	0	0	0	0	1	1	0	0	0	NA	No.Pain	Male
Japanese	Cat.13	13	Video.4	M4	P2	0	0	0	0	0	1	1	0	0	0	NA	No.Pain	Male
Japanese	Cat.14	14	Video.1	M4	P2	0	0	0	0	2	2	2	20	2	4	NA	Mild	Male
Japanese	Cat.14	14	Video.2	M1	P2	0	0	0	0	0	1	1	0	0	0	NA	No.Pain	Male
Japanese	Cat.14	14	Video.3	M3	P2	0	0	0	0	0	1	1	0	0	0	NA	No.Pain	Male
Japanese	Cat.14	14	Video.4	M2	P2	1	3	3	3	3	8	4	80	12	17	NA	Severe	Male
Japanese	Cat.15	15	Video.1	M4	P2	0	0	0	0	0	1	1	0	0	0	NA	No.Pain	Male
Japanese	Cat.15	15	Video.2	M2	P2	1	2	3	1	2	6	3	60	8	15	NA	Moderate	Male
Japanese	Cat.15	15	Video.3	M1	P2	0	0	0	0	0	1	1	0	0	0	NA	No.Pain	Male
Japanese	Cat.15	15	Video.4	M3	P2	0	0	0	0	0	1	1	0	0	0	NA	No.Pain	Male
Japanese	Cat.16	16	Video.1	M3	P2	0	0	0	0	0	1	1	0	0	0	NA	No.Pain	Male
Japanese	Cat.16	16	Video.2	M2	P2	1	2	3	2	1	5	3	50	8	11	NA	Moderate	Male
Japanese	Cat.16	16	Video.3	M4	P2	0	0	0	1	0	1	1	0	1	1	NA	Mild	Male
Japanese	Cat.16	16	Video.4	M1	P2	0	0	0	0	0	1	1	0	0	0	NA	No.Pain	Male
Japanese	Cat.17	17	Video.1	M2	P2	1	2	2	2	1	5	3	50	7	12	NA	Moderate	Male
Japanese	Cat.17	17	Video.2	M3	P2	0	0	0	1	0	1	1	0	1	1	NA	Mild	Male
Japanese	Cat.17	17	Video.3	M4	P2	0	0	0	0	1	2	2	20	1	3	NA	Mild	Male
Japanese	Cat.17	17	Video.4	M1	P2	0	0	0	0	0	1	1	0	0	0	NA	No.Pain	Male
Japanese	Cat.18	18	Video.1	M3	P2	0	0	0	0	0	1	1	0	0	0	NA	No.Pain	Male
Japanese	Cat.18	18	Video.2	M1	P2	0	0	0	0	0	1	1	0	0	0	NA	No.Pain	Male
Japanese	Cat.18	18	Video.3	M4	P2	0	0	0	0	1	2	2	20	1	4	NA	Mild	Male
Japanese	Cat.18	18	Video.4	M2	P2	1	2	3	2	2	8	4	80	9	16	NA	Severe	Male
Japanese	Cat.19	19	Video.1	M1	P2	0	0	0	0	0	1	1	0	0	0	NA	No.Pain	Male
Japanese	Cat.19	19	Video.2	M3	P2	0	0	0	0	0	1	1	0	0	0	NA	No.Pain	Male
Japanese	Cat.19	19	Video.3	M2	P2	1	2	2	1	2	6	3	60	7	15	NA	Moderate	Male
Japanese	Cat.19	19	Video.4	M4	P2	0	0	0	0	0	1	1	0	0	0	NA	No.Pain	Male
Japanese	Cat.2	2	Video.1	M1	P2	0	0	0	0	0	1	1	0	0	0	NA	No.Pain	Male
Japanese	Cat.2	2	Video.2	M4	P2	0	0	0	0	1	2	2	20	1	4	NA	Mild	Male
Japanese	Cat.2	2	Video.3	M2	P2	1	3	1	3	2	8	4	80	9	15	NA	Severe	Male
Japanese	Cat.2	2	Video.4	M3	P2	0	0	0	0	0	1	1	0	0	0	NA	No.Pain	Male
Japanese	Cat.20	20	Video.1	M4	P2	0	0	0	0	0	1	1	0	0	0	NA	No.Pain	Male
Japanese	Cat.20	20	Video.2	M1	P2	0	0	0	0	0	1	1	0	0	0	NA	No.Pain	Male
Japanese	Cat.20	20	Video.3	M2	P2	1	2	3	2	1	8	4	80	8	12	NA	Moderate	Male
Japanese	Cat.20	20	Video.4	M3	P2	0	0	0	0	0	1	1	0	0	0	NA	No.Pain	Male
Japanese	Cat.21	21	Video.1	M4	P2	0	0	0	0	0	1	1	0	0	1	NA	No.Pain	Male
Japanese	Cat.21	21	Video.2	M3	P2	0	0	0	0	0	1	1	0	0	1	NA	No.Pain	Male
Japanese	Cat.21	21	Video.3	M1	P2	0	0	0	0	0	1	1	0	0	1	NA	No.Pain	Male
Japanese	Cat.21	21	Video.4	M2	P2	1	3	3	3	1	8	4	80	10	15	NA	Severe	Male
Japanese	Cat.22	22	Video.1	M1	P2	0	0	0	0	0	1	1	0	0	0	NA	No.Pain	Male
Japanese	Cat.22	22	Video.2	M2	P2	1	2	3	1	2	6	3	60	8	13	NA	Moderate	Male
Japanese	Cat.22	22	Video.3	M3	P2	0	0	0	0	0	1	1	0	0	1	NA	No.Pain	Male
Japanese	Cat.22	22	Video.4	M4	P2	0	0	0	0	1	2	2	20	1	3	NA	Mild	Male
Japanese	Cat.23	23	Video.1	M3	P2	0	0	0	0	0	1	1	0	0	0	NA	No.Pain	Male
Japanese	Cat.23	23	Video.2	M4	P2	0	0	0	0	1	2	2	20	1	4	NA	Mild	Male
Japanese	Cat.23	23	Video.3	M1	P2	0	0	0	0	0	1	1	0	0	0	NA	No.Pain	Male
Japanese	Cat.23	23	Video.4	M2	P2	1	2	2	1	1	5	3	50	6	13	NA	Moderate	Male
Japanese	Cat.24	24	Video.1	M1	P2	0	0	0	0	0	1	1	0	0	0	NA	No.Pain	Male
Japanese	Cat.24	24	Video.2	M3	P2	0	0	0	0	0	1	1	0	0	0	NA	No.Pain	Male
Japanese	Cat.24	24	Video.3	M2	P2	1	2	1	1	2	6	3	60	6	14	NA	Moderate	Male
Japanese	Cat.24	24	Video.4	M4	P2	0	0	0	0	1	2	2	20	1	3	NA	Mild	Male
Japanese	Cat.25	25	Video.1	M4	P2	0	0	0	0	0	1	1	0	0	0	NA	No.Pain	Male
Japanese	Cat.25	25	Video.2	M2	P2	0	2	1	1	1	3	2	30	5	7	NA	Moderate	Male
Japanese	Cat.25	25	Video.3	M1	P2	0	0	0	0	0	1	1	0	0	0	NA	No.Pain	Male
Japanese	Cat.25	25	Video.4	M3	P2	0	0	0	0	0	1	1	0	0	0	NA	No.Pain	Male
Japanese	Cat.26	26	Video.1	M2	P2	1	3	2	1	1	6	3	50	7	10	NA	Moderate	Male
Japanese	Cat.26	26	Video.2	M4	P2	0	0	0	0	1	2	2	20	1	2	NA	Mild	Male
Japanese	Cat.26	26	Video.3	M3	P2	0	0	0	0	0	1	1	0	0	0	NA	No.Pain	Male
Japanese	Cat.26	26	Video.4	M1	P2	0	0	0	0	0	1	1	0	0	0	NA	No.Pain	Male
Japanese	Cat.27	27	Video.1	M3	P2	0	0	0	0	0	1	1	0	0	0	NA	No.Pain	Male
Japanese	Cat.27	27	Video.2	M2	P2	1	2	3	2	3	8	4	80	10	16	NA	Severe	Male
Japanese	Cat.27	27	Video.3	M1	P2	0	0	0	0	0	1	1	0	0	0	NA	No.Pain	Male
Japanese	Cat.27	27	Video.4	M4	P2	0	0	0	0	1	2	2	20	1	2	NA	Mild	Male
Japanese	Cat.28	28	Video.1	M4	P2	0	0	0	0	0	1	1	0	0	0	NA	No.Pain	Male
Japanese	Cat.28	28	Video.2	M1	P2	0	0	0	1	0	1	1	0	1	2	NA	Mild	Male
Japanese	Cat.28	28	Video.3	M3	P2	0	0	0	0	0	1	1	0	0	0	NA	No.Pain	Male
Japanese	Cat.28	28	Video.4	M2	P2	1	2	2	2	1	6	3	60	7	14	NA	Moderate	Male
Japanese	Cat.29	29	Video.1	M1	P2	0	0	0	0	0	1	1	0	0	0	NA	No.Pain	Male
Japanese	Cat.29	29	Video.2	M4	P2	0	0	0	1	0	2	2	20	1	2	NA	Mild	Male
Japanese	Cat.29	29	Video.3	M2	P2	1	2	1	2	2	5	3	50	7	13	NA	Moderate	Male
Japanese	Cat.29	29	Video.4	M3	P2	0	0	0	0	0	1	1	0	0	0	NA	No.Pain	Male
Japanese	Cat.3	3	Video.1	M2	P2	1	3	3	1	1	5	3	50	8	7	NA	Moderate	Male
Japanese	Cat.3	3	Video.2	M3	P2	0	0	0	0	0	1	1	0	0	0	NA	No.Pain	Male
Japanese	Cat.3	3	Video.3	M1	P2	0	0	0	0	0	1	1	0	0	1	NA	No.Pain	Male
Japanese	Cat.3	3	Video.4	M4	P2	0	0	0	0	1	2	2	20	1	4	NA	Mild	Male
Japanese	Cat.30	30	Video.1	M2	P2	1	3	2	1	3	6	3	60	9	13	NA	Severe	Male
Japanese	Cat.30	30	Video.2	M3	P2	0	0	0	0	0	1	1	0	0	0	NA	No.Pain	Male
Japanese	Cat.30	30	Video.3	M1	P2	0	0	0	0	0	1	1	0	0	0	NA	No.Pain	Male
Japanese	Cat.30	30	Video.4	M4	P2	0	0	0	0	0	1	1	0	0	0	NA	No.Pain	Male
Japanese	Cat.4	4	Video.1	M2	P2	1	2	3	1	3	8	4	80	9	16	NA	Severe	Male
Japanese	Cat.4	4	Video.2	M1	P2	0	0	0	0	0	1	1	0	0	1	NA	No.Pain	Male
Japanese	Cat.4	4	Video.3	M4	P2	0	0	0	0	1	2	2	20	1	4	NA	Mild	Male
Japanese	Cat.4	4	Video.4	M3	P2	0	0	0	0	0	1	1	0	0	0	NA	No.Pain	Male
Japanese	Cat.5	5	Video.1	M1	P2	0	0	0	0	0	1	1	0	0	0	NA	No.Pain	Male
Japanese	Cat.5	5	Video.2	M4	P2	0	0	0	0	2	2	2	20	2	4	NA	Mild	Male
Japanese	Cat.5	5	Video.3	M3	P2	0	0	0	0	0	1	1	0	0	0	NA	No.Pain	Male
Japanese	Cat.5	5	Video.4	M2	P2	1	2	3	1	2	6	3	60	8	15	NA	Moderate	Male
Japanese	Cat.6	6	Video.1	M1	P2	0	0	0	0	0	1	1	0	0	0	NA	No.Pain	Male
Japanese	Cat.6	6	Video.2	M3	P2	0	0	0	0	0	1	1	0	0	0	NA	No.Pain	Male
Japanese	Cat.6	6	Video.3	M4	P2	0	1	1	1	2	3	2	30	5	8	NA	Moderate	Male
Japanese	Cat.6	6	Video.4	M2	P2	1	2	3	2	2	7	3	70	9	15	NA	Severe	Male
Japanese	Cat.7	7	Video.1	M3	P2	0	0	0	0	0	1	1	0	0	0	NA	No.Pain	Male
Japanese	Cat.7	7	Video.2	M1	P2	0	0	0	1	0	1	1	0	1	1	NA	Mild	Male
Japanese	Cat.7	7	Video.3	M2	P2	1	3	2	2	0	4	3	40	7	8	NA	Moderate	Male
Japanese	Cat.7	7	Video.4	M4	P2	0	0	0	1	0	1	1	0	1	2	NA	Mild	Male
Japanese	Cat.8	8	Video.1	M1	P2	0	0	0	0	0	1	1	0	0	0	NA	No.Pain	Male
Japanese	Cat.8	8	Video.2	M2	P2	1	2	3	2	2	7	3	70	9	14	NA	Severe	Male
Japanese	Cat.8	8	Video.3	M3	P2	0	0	0	0	0	1	1	0	0	0	NA	No.Pain	Male
Japanese	Cat.8	8	Video.4	M4	P2	0	0	0	0	1	2	2	20	1	4	NA	Mild	Male
Japanese	Cat.9	9	Video.1	M2	P2	1	3	1	1	2	8	4	80	7	17	NA	Moderate	Male
Japanese	Cat.9	9	Video.2	M1	P2	0	0	0	0	0	1	1	0	0	0	NA	No.Pain	Male
Japanese	Cat.9	9	Video.3	M4	P2	0	0	0	0	0	1	1	0	0	0	NA	No.Pain	Male
Japanese	Cat.9	9	Video.4	M3	P2	0	0	0	0	0	1	1	0	0	0	NA	No.Pain	Male
Spanish	Cat.1	1	Video.1	M3	P1	0	0	0	0	0	1	1	0	0	NA	NA	No.Pain	Female
Spanish	Cat.1	1	Video.2	M4	P1	1	1	1	1	1	6	3	54	4	NA	NA	Mild	Female
Spanish	Cat.1	1	Video.3	M2	P1	1	2	2	3	2	9	4	83	9	NA	NA	Severe	Female
Spanish	Cat.1	1	Video.4	M1	P1	0	0	0	0	0	2	1	4	0	NA	NA	No.Pain	Female
Spanish	Cat.10	10	Video.1	M2	P1	1	2	2	1	0	4	3	64	5	NA	NA	Moderate	Female
Spanish	Cat.10	10	Video.2	M4	P1	0	0	0	0	0	1	1	0	0	NA	NA	No.Pain	Female
Spanish	Cat.10	10	Video.3	M3	P1	0	0	0	0	0	1	1	0	0	NA	NA	No.Pain	Female
Spanish	Cat.10	10	Video.4	M1	P1	0	0	0	0	0	1	1	0	0	NA	NA	No.Pain	Female
Spanish	Cat.11	11	Video.1	M1	P1	0	1	0	0	0	1	1	0	1	NA	NA	Mild	Female
Spanish	Cat.11	11	Video.2	M2	P1	1	2	3	2	2	7	4	73	9	NA	NA	Severe	Female
Spanish	Cat.11	11	Video.3	M4	P1	0	0	0	0	2	3	2	11	2	NA	NA	Mild	Female
Spanish	Cat.11	11	Video.4	M3	P1	0	0	0	0	0	1	1	0	0	NA	NA	No.Pain	Female
Spanish	Cat.12	12	Video.1	M3	P1	0	0	0	0	0	1	1	0	0	NA	NA	No.Pain	Female
Spanish	Cat.12	12	Video.2	M1	P1	0	0	0	0	0	1	1	0	0	NA	NA	No.Pain	Female
Spanish	Cat.12	12	Video.3	M2	P1	1	3	3	3	2	9	4	90	11	NA	NA	Severe	Female
Spanish	Cat.12	12	Video.4	M4	P1	0	0	0	0	0	1	1	0	0	NA	NA	No.Pain	Female
Spanish	Cat.13	13	Video.1	M3	P1	0	0	0	0	0	1	1	0	0	NA	NA	No.Pain	Female
Spanish	Cat.13	13	Video.2	M2	P1	1	2	3	2	1	8	4	75	8	NA	NA	Moderate	Female
Spanish	Cat.13	13	Video.3	M1	P1	0	0	0	0	0	1	1	0	0	NA	NA	No.Pain	Female
Spanish	Cat.13	13	Video.4	M4	P1	0	0	0	0	0	1	1	0	0	NA	NA	No.Pain	Female
Spanish	Cat.14	14	Video.1	M4	P1	0	0	0	0	2	3	2	12	2	NA	NA	Mild	Female
Spanish	Cat.14	14	Video.2	M1	P1	0	0	0	0	0	1	1	0	0	NA	NA	No.Pain	Female
Spanish	Cat.14	14	Video.3	M3	P1	0	0	0	0	0	1	1	0	0	NA	NA	No.Pain	Female
Spanish	Cat.14	14	Video.4	M2	P1	1	3	3	3	3	9	4	91	12	NA	NA	Severe	Female
Spanish	Cat.15	15	Video.1	M4	P1	0	0	0	0	0	1	1	0	0	NA	NA	No.Pain	Female
Spanish	Cat.15	15	Video.2	M2	P1	1	2	3	2	3	8	4	82	10	NA	NA	Severe	Female
Spanish	Cat.15	15	Video.3	M1	P1	0	0	0	0	0	1	1	0	0	NA	NA	No.Pain	Female
Spanish	Cat.15	15	Video.4	M3	P1	0	0	0	0	0	1	1	0	0	NA	NA	No.Pain	Female
Spanish	Cat.16	16	Video.1	M3	P1	0	1	0	0	0	1	1	0	1	NA	NA	Mild	Female
Spanish	Cat.16	16	Video.2	M2	P1	1	2	3	2	2	7	4	78	9	NA	NA	Severe	Female
Spanish	Cat.16	16	Video.3	M4	P1	0	0	0	0	0	1	1	0	0	NA	NA	No.Pain	Female
Spanish	Cat.16	16	Video.4	M1	P1	0	0	0	0	0	1	1	0	0	NA	NA	No.Pain	Female
Spanish	Cat.17	17	Video.1	M2	P1	1	2	3	2	3	7	4	80	10	NA	NA	Severe	Female
Spanish	Cat.17	17	Video.2	M3	P1	0	0	0	0	0	1	1	0	0	NA	NA	No.Pain	Female
Spanish	Cat.17	17	Video.3	M4	P1	0	0	0	0	1	2	2	6	1	NA	NA	Mild	Female
Spanish	Cat.17	17	Video.4	M1	P1	0	0	0	0	0	1	1	0	0	NA	NA	No.Pain	Female
Spanish	Cat.18	18	Video.1	M3	P1	0	0	0	0	0	1	1	0	0	NA	NA	No.Pain	Female
Spanish	Cat.18	18	Video.2	M1	P1	0	0	0	0	0	1	1	0	0	NA	NA	No.Pain	Female
Spanish	Cat.18	18	Video.3	M4	P1	0	1	0	0	1	2	2	7	2	NA	NA	Mild	Female
Spanish	Cat.18	18	Video.4	M2	P1	1	2	3	2	2	8	4	84	9	NA	NA	Severe	Female
Spanish	Cat.19	19	Video.1	M1	P1	0	0	0	0	0	1	1	0	0	NA	NA	No.Pain	Female
Spanish	Cat.19	19	Video.2	M3	P1	0	0	0	0	0	1	1	0	0	NA	NA	No.Pain	Female
Spanish	Cat.19	19	Video.3	M2	P1	1	2	3	2	2	8	4	77	9	NA	NA	Severe	Female
Spanish	Cat.19	19	Video.4	M4	P1	0	0	0	0	1	1	1	0	1	NA	NA	Mild	Female
Spanish	Cat.2	2	Video.1	M1	P1	0	0	0	0	0	1	1	0	0	NA	NA	No.Pain	Female
Spanish	Cat.2	2	Video.2	M4	P1	0	0	1	0	2	3	2	21	3	NA	NA	Mild	Female
Spanish	Cat.2	2	Video.3	M2	P1	1	3	2	3	3	8	4	83	11	NA	NA	Severe	Female
Spanish	Cat.2	2	Video.4	M3	P1	0	1	0	0	1	2	2	9	2	NA	NA	Mild	Female
Spanish	Cat.20	20	Video.1	M4	P1	0	0	0	0	0	1	1	0	0	NA	NA	No.Pain	Female
Spanish	Cat.20	20	Video.2	M1	P1	0	0	1	1	0	3	2	8	2	NA	NA	Mild	Female
Spanish	Cat.20	20	Video.3	M2	P1	1	2	3	2	1	8	4	79	8	NA	NA	Moderate	Female
Spanish	Cat.20	20	Video.4	M3	P1	0	0	0	0	0	1	1	0	0	NA	NA	No.Pain	Female
Spanish	Cat.21	21	Video.1	M4	P1	0	0	0	1	0	1	1	0	1	NA	NA	Mild	Female
Spanish	Cat.21	21	Video.2	M3	P1	0	0	0	0	0	1	1	0	0	NA	NA	No.Pain	Female
Spanish	Cat.21	21	Video.3	M1	P1	0	0	0	0	0	1	1	0	0	NA	NA	No.Pain	Female
Spanish	Cat.21	21	Video.4	M2	P1	1	2	3	2	2	7	4	75	9	NA	NA	Severe	Female
Spanish	Cat.22	22	Video.1	M1	P1	0	0	0	0	0	1	1	0	0	NA	NA	No.Pain	Female
Spanish	Cat.22	22	Video.2	M2	P1	1	2	2	2	2	7	4	74	8	NA	NA	Moderate	Female
Spanish	Cat.22	22	Video.3	M3	P1	0	0	0	0	1	1	1	4	1	NA	NA	Mild	Female
Spanish	Cat.22	22	Video.4	M4	P1	1	1	1	1	1	4	3	35	4	NA	NA	Mild	Female
Spanish	Cat.23	23	Video.1	M3	P1	0	0	0	0	0	1	1	0	0	NA	NA	No.Pain	Female
Spanish	Cat.23	23	Video.2	M4	P1	0	0	0	1	1	2	2	7	2	NA	NA	Mild	Female
Spanish	Cat.23	23	Video.3	M1	P1	0	0	0	0	0	1	1	0	0	NA	NA	No.Pain	Female
Spanish	Cat.23	23	Video.4	M2	P1	1	2	3	2	1	7	4	75	8	NA	NA	Moderate	Female
Spanish	Cat.24	24	Video.1	M1	P1	0	0	0	0	0	1	1	0	0	NA	NA	No.Pain	Female
Spanish	Cat.24	24	Video.2	M3	P1	0	0	0	0	0	1	1	0	0	NA	NA	No.Pain	Female
Spanish	Cat.24	24	Video.3	M2	P1	1	2	2	2	2	8	4	84	8	NA	NA	Moderate	Female
Spanish	Cat.24	24	Video.4	M4	P1	0	0	0	0	1	3	2	9	1	NA	NA	Mild	Female
Spanish	Cat.25	25	Video.1	M4	P1	0	0	0	0	0	1	1	0	0	NA	NA	No.Pain	Female
Spanish	Cat.25	25	Video.2	M2	P1	1	3	2	1	2	7	4	72	8	NA	NA	Moderate	Female
Spanish	Cat.25	25	Video.3	M1	P1	0	0	0	0	0	1	1	0	0	NA	NA	No.Pain	Female
Spanish	Cat.25	25	Video.4	M3	P1	0	0	0	0	0	1	1	0	0	NA	NA	No.Pain	Female
Spanish	Cat.26	26	Video.1	M2	P1	1	3	2	2	2	7	4	73	9	NA	NA	Severe	Female
Spanish	Cat.26	26	Video.2	M4	P1	0	0	0	1	2	3	1	15	3	NA	NA	Mild	Female
Spanish	Cat.26	26	Video.3	M3	P1	0	0	0	0	0	1	1	0	0	NA	NA	No.Pain	Female
Spanish	Cat.26	26	Video.4	M1	P1	0	0	0	0	0	1	1	0	0	NA	NA	No.Pain	Female
Spanish	Cat.27	27	Video.1	M3	P1	0	0	0	0	0	1	1	0	0	NA	NA	No.Pain	Female
Spanish	Cat.27	27	Video.2	M2	P1	1	3	3	3	3	9	4	90	12	NA	NA	Severe	Female
Spanish	Cat.27	27	Video.3	M1	P1	0	0	0	1	0	1	1	3	1	NA	NA	Mild	Female
Spanish	Cat.27	27	Video.4	M4	P1	0	0	0	0	0	1	1	0	0	NA	NA	No.Pain	Female
Spanish	Cat.28	28	Video.1	M4	P1	0	0	0	0	0	1	1	0	0	NA	NA	No.Pain	Female
Spanish	Cat.28	28	Video.2	M1	P1	0	0	0	1	0	1	1	6	1	NA	NA	Mild	Female
Spanish	Cat.28	28	Video.3	M3	P1	0	0	0	0	0	1	1	0	0	NA	NA	No.Pain	Female
Spanish	Cat.28	28	Video.4	M2	P1	1	2	2	2	1	7	4	76	7	NA	NA	Moderate	Female
Spanish	Cat.29	29	Video.1	M1	P1	0	0	0	1	0	1	1	0	1	NA	NA	Mild	Female
Spanish	Cat.29	29	Video.2	M4	P1	0	0	0	0	1	2	2	8	1	NA	NA	Mild	Female
Spanish	Cat.29	29	Video.3	M2	P1	1	2	2	2	1	7	4	73	7	NA	NA	Moderate	Female
Spanish	Cat.29	29	Video.4	M3	P1	0	0	0	0	0	1	1	0	0	NA	NA	No.Pain	Female
Spanish	Cat.3	3	Video.1	M2	P1	1	3	3	3	1	8	4	73	10	NA	NA	Severe	Female
Spanish	Cat.3	3	Video.2	M3	P1	0	0	0	0	0	1	1	0	0	NA	NA	No.Pain	Female
Spanish	Cat.3	3	Video.3	M1	P1	0	0	0	0	0	1	1	0	0	NA	NA	No.Pain	Female
Spanish	Cat.3	3	Video.4	M4	P1	0	1	0	1	1	3	2	19	3	NA	NA	Mild	Female
Spanish	Cat.30	30	Video.1	M2	P1	1	3	3	3	3	9	4	88	12	NA	NA	Severe	Female
Spanish	Cat.30	30	Video.2	M3	P1	0	0	0	1	0	1	1	6	1	NA	NA	Mild	Female
Spanish	Cat.30	30	Video.3	M1	P1	0	0	0	0	0	1	1	0	0	NA	NA	No.Pain	Female
Spanish	Cat.30	30	Video.4	M4	P1	0	0	0	0	0	1	1	0	0	NA	NA	No.Pain	Female
Spanish	Cat.4	4	Video.1	M2	P1	1	3	3	3	3	9	4	94	12	NA	NA	Severe	Female
Spanish	Cat.4	4	Video.2	M1	P1	0	0	0	0	0	1	1	0	0	NA	NA	No.Pain	Female
Spanish	Cat.4	4	Video.3	M4	P1	1	1	0	0	3	4	2	37	4	NA	NA	Mild	Female
Spanish	Cat.4	4	Video.4	M3	P1	0	0	0	0	0	1	1	0	0	NA	NA	No.Pain	Female
Spanish	Cat.5	5	Video.1	M1	P1	0	0	0	0	0	1	1	0	0	NA	NA	No.Pain	Female
Spanish	Cat.5	5	Video.2	M4	P1	0	1	0	0	2	3	2	12	3	NA	NA	Mild	Female
Spanish	Cat.5	5	Video.3	M3	P1	0	0	0	0	0	1	1	0	0	NA	NA	No.Pain	Female
Spanish	Cat.5	5	Video.4	M2	P1	1	3	3	3	2	8	4	79	11	NA	NA	Severe	Female
Spanish	Cat.6	6	Video.1	M1	P1	0	0	0	0	0	1	1	0	0	NA	NA	No.Pain	Female
Spanish	Cat.6	6	Video.2	M3	P1	0	1	0	0	0	1	1	4	1	NA	NA	Mild	Female
Spanish	Cat.6	6	Video.3	M4	P1	0	0	1	0	2	3	2	17	3	NA	NA	Mild	Female
Spanish	Cat.6	6	Video.4	M2	P1	1	2	2	3	2	8	4	76	9	NA	NA	Severe	Female
Spanish	Cat.7	7	Video.1	M3	P1	0	0	0	1	0	1	1	0	1	NA	NA	Mild	Female
Spanish	Cat.7	7	Video.2	M1	P1	0	0	0	1	0	1	1	0	1	NA	NA	Mild	Female
Spanish	Cat.7	7	Video.3	M2	P1	1	3	2	2	0	7	3	58	7	NA	NA	Moderate	Female
Spanish	Cat.7	7	Video.4	M4	P1	0	1	0	1	0	3	2	14	2	NA	NA	Mild	Female
Spanish	Cat.8	8	Video.1	M1	P1	0	0	0	0	0	1	1	0	0	NA	NA	No.Pain	Female
Spanish	Cat.8	8	Video.2	M2	P1	1	2	3	2	3	8	4	82	10	NA	NA	Severe	Female
Spanish	Cat.8	8	Video.3	M3	P1	0	0	0	0	0	1	1	0	0	NA	NA	No.Pain	Female
Spanish	Cat.8	8	Video.4	M4	P1	0	0	0	0	1	2	2	6	1	NA	NA	Mild	Female
Spanish	Cat.9	9	Video.1	M2	P1	1	3	2	3	2	7	4	77	10	NA	NA	Severe	Female
Spanish	Cat.9	9	Video.2	M1	P1	0	0	0	0	0	1	1	0	0	NA	NA	No.Pain	Female
Spanish	Cat.9	9	Video.3	M4	P1	0	0	0	0	1	2	2	8	1	NA	NA	Mild	Female
Spanish	Cat.9	9	Video.4	M3	P1	0	0	0	0	0	1	1	0	0	NA	NA	No.Pain	Female
Spanish	Cat.1	1	Video.1	M3	P2	0	0	0	1	0	4	2	28	1	4	NA	Mild	Female
Spanish	Cat.1	1	Video.2	M4	P2	1	1	0	1	1	5	3	47	3	5	NA	Mild	Female
Spanish	Cat.1	1	Video.3	M2	P2	1	2	2	2	2	8	4	75	8	13	NA	Moderate	Female
Spanish	Cat.1	1	Video.4	M1	P2	0	0	0	0	0	1	1	0	0	0	NA	No.Pain	Female
Spanish	Cat.10	10	Video.1	M2	P2	1	1	2	1	0	6	3	52	4	5	NA	Mild	Female
Spanish	Cat.10	10	Video.2	M4	P2	0	0	0	0	0	1	1	0	0	0	NA	No.Pain	Female
Spanish	Cat.10	10	Video.3	M3	P2	0	0	0	0	0	1	1	0	0	0	NA	No.Pain	Female
Spanish	Cat.10	10	Video.4	M1	P2	0	0	0	0	0	1	1	0	0	0	NA	No.Pain	Female
Spanish	Cat.11	11	Video.1	M1	P2	0	0	0	1	0	1	1	0	1	2	NA	Mild	Female
Spanish	Cat.11	11	Video.2	M2	P2	1	2	3	2	2	7	4	64	9	13	NA	Severe	Female
Spanish	Cat.11	11	Video.3	M4	P2	1	0	0	1	1	4	3	36	2	6	NA	Mild	Female
Spanish	Cat.11	11	Video.4	M3	P2	0	0	0	0	0	1	1	0	0	0	NA	No.Pain	Female
Spanish	Cat.12	12	Video.1	M3	P2	0	0	0	1	0	1	1	0	1	2	NA	Mild	Female
Spanish	Cat.12	12	Video.2	M1	P2	0	0	0	0	0	1	1	0	0	1	NA	No.Pain	Female
Spanish	Cat.12	12	Video.3	M2	P2	1	2	2	2	2	8	4	74	8	16	NA	Moderate	Female
Spanish	Cat.12	12	Video.4	M4	P2	0	0	0	0	0	1	1	0	0	0	NA	No.Pain	Female
Spanish	Cat.13	13	Video.1	M3	P2	0	0	0	0	0	1	1	0	0	0	NA	No.Pain	Female
Spanish	Cat.13	13	Video.2	M2	P2	1	2	2	2	2	7	4	75	8	11	NA	Moderate	Female
Spanish	Cat.13	13	Video.3	M1	P2	0	0	0	0	0	1	1	0	0	0	NA	No.Pain	Female
Spanish	Cat.13	13	Video.4	M4	P2	0	0	0	0	0	1	1	0	0	0	NA	No.Pain	Female
Spanish	Cat.14	14	Video.1	M4	P2	1	0	1	0	2	5	3	44	3	6	NA	Mild	Female
Spanish	Cat.14	14	Video.2	M1	P2	0	0	0	0	0	1	1	0	0	0	NA	No.Pain	Female
Spanish	Cat.14	14	Video.3	M3	P2	0	0	0	0	0	1	1	0	0	1	NA	No.Pain	Female
Spanish	Cat.14	14	Video.4	M2	P2	1	3	3	2	3	9	4	83	11	19	NA	Severe	Female
Spanish	Cat.15	15	Video.1	M4	P2	0	0	0	0	0	1	1	0	0	1	NA	No.Pain	Female
Spanish	Cat.15	15	Video.2	M2	P2	1	2	3	3	3	8	4	76	11	15	NA	Severe	Female
Spanish	Cat.15	15	Video.3	M1	P2	0	0	0	1	0	3	2	18	1	2	NA	Mild	Female
Spanish	Cat.15	15	Video.4	M3	P2	0	0	0	0	0	1	1	0	0	1	NA	No.Pain	Female
Spanish	Cat.16	16	Video.1	M3	P2	0	0	0	0	0	1	1	0	0	0	NA	No.Pain	Female
Spanish	Cat.16	16	Video.2	M2	P2	1	2	3	2	1	7	4	63	8	12	NA	Moderate	Female
Spanish	Cat.16	16	Video.3	M4	P2	0	0	0	0	0	3	2	23	0	3	NA	No.Pain	Female
Spanish	Cat.16	16	Video.4	M1	P2	0	0	0	0	0	1	1	0	0	0	NA	No.Pain	Female
Spanish	Cat.17	17	Video.1	M2	P2	1	2	3	2	1	8	4	77	8	14	NA	Moderate	Female
Spanish	Cat.17	17	Video.2	M3	P2	0	0	0	0	0	1	1	0	0	1	NA	No.Pain	Female
Spanish	Cat.17	17	Video.3	M4	P2	0	0	0	1	1	3	2	23	2	4	NA	Mild	Female
Spanish	Cat.17	17	Video.4	M1	P2	0	0	0	0	0	1	1	0	0	0	NA	No.Pain	Female
Spanish	Cat.18	18	Video.1	M3	P2	0	0	0	0	0	1	1	0	0	0	NA	No.Pain	Female
Spanish	Cat.18	18	Video.2	M1	P2	0	0	0	0	0	1	1	0	0	0	NA	No.Pain	Female
Spanish	Cat.18	18	Video.3	M4	P2	0	0	0	1	1	4	2	32	2	5	NA	Mild	Female
Spanish	Cat.18	18	Video.4	M2	P2	1	2	3	2	2	8	4	73	9	17	NA	Severe	Female
Spanish	Cat.19	19	Video.1	M1	P2	0	0	0	0	0	1	1	0	0	0	NA	No.Pain	Female
Spanish	Cat.19	19	Video.2	M3	P2	0	0	0	0	0	1	1	0	0	1	NA	No.Pain	Female
Spanish	Cat.19	19	Video.3	M2	P2	1	2	3	2	3	8	4	74	10	17	NA	Severe	Female
Spanish	Cat.19	19	Video.4	M4	P2	0	0	0	0	1	1	1	0	1	0	NA	Mild	Female
Spanish	Cat.2	2	Video.1	M1	P2	0	0	0	0	0	1	1	0	0	0	NA	No.Pain	Female
Spanish	Cat.2	2	Video.2	M4	P2	1	0	1	0	2	5	3	45	3	6	NA	Mild	Female
Spanish	Cat.2	2	Video.3	M2	P2	1	3	1	3	2	8	4	83	9	18	NA	Severe	Female
Spanish	Cat.2	2	Video.4	M3	P2	0	0	0	1	1	4	2	36	2	4	NA	Mild	Female
Spanish	Cat.20	20	Video.1	M4	P2	0	0	0	0	0	1	1	0	0	0	NA	No.Pain	Female
Spanish	Cat.20	20	Video.2	M1	P2	0	0	0	1	0	2	2	16	1	2	NA	Mild	Female
Spanish	Cat.20	20	Video.3	M2	P2	1	2	3	2	1	8	4	79	8	15	NA	Moderate	Female
Spanish	Cat.20	20	Video.4	M3	P2	0	0	0	0	0	1	1	0	0	0	NA	No.Pain	Female
Spanish	Cat.21	21	Video.1	M4	P2	0	0	0	0	0	1	1	0	0	1	NA	No.Pain	Female
Spanish	Cat.21	21	Video.2	M3	P2	0	0	0	0	0	1	1	0	0	0	NA	No.Pain	Female
Spanish	Cat.21	21	Video.3	M1	P2	0	0	0	0	0	1	1	0	0	1	NA	No.Pain	Female
Spanish	Cat.21	21	Video.4	M2	P2	1	3	3	2	2	8	4	74	10	16	NA	Severe	Female
Spanish	Cat.22	22	Video.1	M1	P2	0	0	0	0	0	1	1	0	0	1	NA	No.Pain	Female
Spanish	Cat.22	22	Video.2	M2	P2	1	2	3	2	3	9	4	83	10	16	NA	Severe	Female
Spanish	Cat.22	22	Video.3	M3	P2	0	0	0	0	0	1	1	0	0	1	NA	No.Pain	Female
Spanish	Cat.22	22	Video.4	M4	P2	1	0	1	1	1	4	2	33	3	6	NA	Mild	Female
Spanish	Cat.23	23	Video.1	M3	P2	0	0	0	0	0	1	1	0	0	1	NA	No.Pain	Female
Spanish	Cat.23	23	Video.2	M4	P2	1	1	0	1	1	5	3	46	3	6	NA	Mild	Female
Spanish	Cat.23	23	Video.3	M1	P2	0	0	0	0	0	1	1	0	0	1	NA	No.Pain	Female
Spanish	Cat.23	23	Video.4	M2	P2	1	2	2	1	1	8	4	75	6	13	NA	Moderate	Female
Spanish	Cat.24	24	Video.1	M1	P2	0	0	0	0	0	1	1	0	0	0	NA	No.Pain	Female
Spanish	Cat.24	24	Video.2	M3	P2	0	0	0	0	0	1	1	0	0	0	NA	No.Pain	Female
Spanish	Cat.24	24	Video.3	M2	P2	1	2	1	2	2	8	4	76	7	18	NA	Moderate	Female
Spanish	Cat.24	24	Video.4	M4	P2	0	0	0	1	1	3	2	23	2	4	NA	Mild	Female
Spanish	Cat.25	25	Video.1	M4	P2	0	0	0	0	0	1	1	0	0	0	NA	No.Pain	Female
Spanish	Cat.25	25	Video.2	M2	P2	1	3	2	1	0	7	3	64	6	8	NA	Moderate	Female
Spanish	Cat.25	25	Video.3	M1	P2	0	0	0	0	0	1	1	0	0	0	NA	No.Pain	Female
Spanish	Cat.25	25	Video.4	M3	P2	0	0	0	0	0	1	1	0	0	0	NA	No.Pain	Female
Spanish	Cat.26	26	Video.1	M2	P2	1	3	2	2	2	8	4	80	9	11	NA	Severe	Female
Spanish	Cat.26	26	Video.2	M4	P2	1	1	0	1	2	6	3	45	4	5	NA	Mild	Female
Spanish	Cat.26	26	Video.3	M3	P2	0	0	0	0	0	1	1	0	0	0	NA	No.Pain	Female
Spanish	Cat.26	26	Video.4	M1	P2	0	0	0	0	0	1	1	0	0	0	NA	No.Pain	Female
Spanish	Cat.27	27	Video.1	M3	P2	0	0	0	0	0	1	1	0	0	2	NA	No.Pain	Female
Spanish	Cat.27	27	Video.2	M2	P2	1	2	3	3	3	9	4	88	11	18	NA	Severe	Female
Spanish	Cat.27	27	Video.3	M1	P2	0	0	0	0	0	1	1	0	0	1	NA	No.Pain	Female
Spanish	Cat.27	27	Video.4	M4	P2	0	0	0	0	0	1	1	0	0	3	NA	No.Pain	Female
Spanish	Cat.28	28	Video.1	M4	P2	0	0	0	1	0	1	1	0	1	2	NA	Mild	Female
Spanish	Cat.28	28	Video.2	M1	P2	0	0	0	0	0	1	1	0	0	1	NA	No.Pain	Female
Spanish	Cat.28	28	Video.3	M3	P2	0	0	0	0	0	1	1	0	0	1	NA	No.Pain	Female
Spanish	Cat.28	28	Video.4	M2	P2	1	2	2	2	1	8	4	82	7	15	NA	Moderate	Female
Spanish	Cat.29	29	Video.1	M1	P2	0	0	0	0	0	1	1	0	0	2	NA	No.Pain	Female
Spanish	Cat.29	29	Video.2	M4	P2	0	0	0	0	2	3	2	23	2	5	NA	Mild	Female
Spanish	Cat.29	29	Video.3	M2	P2	1	1	1	2	1	7	4	64	5	14	NA	Moderate	Female
Spanish	Cat.29	29	Video.4	M3	P2	0	0	0	0	0	1	1	0	0	0	NA	No.Pain	Female
Spanish	Cat.3	3	Video.1	M2	P2	1	3	3	3	1	8	4	78	10	16	NA	Severe	Female
Spanish	Cat.3	3	Video.2	M3	P2	0	0	0	0	0	2	2	16	0	1	NA	No.Pain	Female
Spanish	Cat.3	3	Video.3	M1	P2	0	0	0	0	0	1	1	0	0	0	NA	No.Pain	Female
Spanish	Cat.3	3	Video.4	M4	P2	1	0	1	1	2	4	3	39	4	8	NA	Mild	Female
Spanish	Cat.30	30	Video.1	M2	P2	1	3	3	3	3	9	4	85	12	17	NA	Severe	Female
Spanish	Cat.30	30	Video.2	M3	P2	0	0	0	0	0	1	1	0	0	0	NA	No.Pain	Female
Spanish	Cat.30	30	Video.3	M1	P2	0	0	0	1	0	3	2	18	1	2	NA	Mild	Female
Spanish	Cat.30	30	Video.4	M4	P2	0	0	0	0	0	1	1	0	0	0	NA	No.Pain	Female
Spanish	Cat.4	4	Video.1	M2	P2	1	3	3	3	3	9	4	86	12	20	NA	Severe	Female
Spanish	Cat.4	4	Video.2	M1	P2	0	0	0	0	0	1	1	0	0	0	NA	No.Pain	Female
Spanish	Cat.4	4	Video.3	M4	P2	0	0	0	0	3	3	2	25	3	4	NA	Mild	Female
Spanish	Cat.4	4	Video.4	M3	P2	0	0	0	0	0	1	1	0	0	0	NA	No.Pain	Female
Spanish	Cat.5	5	Video.1	M1	P2	0	0	0	0	0	1	1	0	0	1	NA	No.Pain	Female
Spanish	Cat.5	5	Video.2	M4	P2	0	0	0	0	2	3	2	23	2	5	NA	Mild	Female
Spanish	Cat.5	5	Video.3	M3	P2	0	0	0	0	0	1	1	0	0	1	NA	No.Pain	Female
Spanish	Cat.5	5	Video.4	M2	P2	1	3	3	3	3	9	4	84	12	20	NA	Severe	Female
Spanish	Cat.6	6	Video.1	M1	P2	0	0	0	1	0	1	1	0	1	1	NA	Mild	Female
Spanish	Cat.6	6	Video.2	M3	P2	0	0	0	0	0	1	1	0	0	0	NA	No.Pain	Female
Spanish	Cat.6	6	Video.3	M4	P2	1	0	1	1	2	5	3	45	4	7	NA	Mild	Female
Spanish	Cat.6	6	Video.4	M2	P2	1	2	3	2	1	8	4	75	8	17	NA	Moderate	Female
Spanish	Cat.7	7	Video.1	M3	P2	0	1	0	1	0	1	1	0	2	3	NA	Mild	Female
Spanish	Cat.7	7	Video.2	M1	P2	0	1	0	1	0	1	1	0	2	3	NA	Mild	Female
Spanish	Cat.7	7	Video.3	M2	P2	1	3	2	2	0	7	4	58	7	11	NA	Moderate	Female
Spanish	Cat.7	7	Video.4	M4	P2	0	1	0	1	0	1	1	0	2	4	NA	Mild	Female
Spanish	Cat.8	8	Video.1	M1	P2	0	0	0	0	0	1	1	0	0	1	NA	No.Pain	Female
Spanish	Cat.8	8	Video.2	M2	P2	1	2	3	2	3	8	4	72	10	15	NA	Severe	Female
Spanish	Cat.8	8	Video.3	M3	P2	0	0	0	0	0	1	1	0	0	1	NA	No.Pain	Female
Spanish	Cat.8	8	Video.4	M4	P2	0	0	0	0	1	2	2	16	1	4	NA	Mild	Female
Spanish	Cat.9	9	Video.1	M2	P2	1	3	3	3	3	9	4	84	12	18	NA	Severe	Female
Spanish	Cat.9	9	Video.2	M1	P2	0	0	0	0	0	1	1	0	0	0	NA	No.Pain	Female
Spanish	Cat.9	9	Video.3	M4	P2	0	0	0	0	1	3	2	19	1	5	NA	Mild	Female
Spanish	Cat.9	9	Video.4	M3	P2	0	0	0	1	1	3	2	18	2	6	NA	Mild	Female
Chinese	Cat.1	1	Video.1	M3	P1	0	1	0	0	1	2	2	5	2	NA	NA	Mild	Female
Chinese	Cat.1	1	Video.2	M4	P1	0	0	1	1	1	2	2	10	3	NA	NA	Mild	Female
Chinese	Cat.1	1	Video.3	M2	P1	1	2	3	2	2	6	3	66	9	NA	NA	Severe	Female
Chinese	Cat.1	1	Video.4	M1	P1	0	0	0	0	0	1	1	0	0	NA	NA	No.Pain	Female
Chinese	Cat.10	10	Video.1	M2	P1	1	3	1	1	0	4	2	30	5	NA	NA	Moderate	Female
Chinese	Cat.10	10	Video.2	M4	P1	0	0	0	0	0	1	1	0	0	NA	NA	No.Pain	Female
Chinese	Cat.10	10	Video.3	M3	P1	0	0	0	0	0	1	1	0	0	NA	NA	No.Pain	Female
Chinese	Cat.10	10	Video.4	M1	P1	0	0	0	0	0	1	1	0	0	NA	NA	No.Pain	Female
Chinese	Cat.11	11	Video.1	M1	P1	0	0	0	0	0	2	1	4	0	NA	NA	No.Pain	Female
Chinese	Cat.11	11	Video.2	M2	P1	1	2	3	1	2	6	3	70	8	NA	NA	Moderate	Female
Chinese	Cat.11	11	Video.3	M4	P1	1	1	0	1	2	5	2	45	4	NA	NA	Mild	Female
Chinese	Cat.11	11	Video.4	M3	P1	0	0	0	0	0	1	1	0	0	NA	NA	No.Pain	Female
Chinese	Cat.12	12	Video.1	M3	P1	0	1	0	1	0	1	1	0	2	NA	NA	Mild	Female
Chinese	Cat.12	12	Video.2	M1	P1	0	1	1	1	0	2	2	2	3	NA	NA	Mild	Female
Chinese	Cat.12	12	Video.3	M2	P1	1	3	3	3	3	8	4	86	12	NA	NA	Severe	Female
Chinese	Cat.12	12	Video.4	M4	P1	0	1	1	1	0	2	2	4	3	NA	NA	Mild	Female
Chinese	Cat.13	13	Video.1	M3	P1	0	0	0	0	0	1	1	0	0	NA	NA	No.Pain	Female
Chinese	Cat.13	13	Video.2	M2	P1	1	2	3	2	1	6	3	60	8	NA	NA	Moderate	Female
Chinese	Cat.13	13	Video.3	M1	P1	0	0	0	0	0	1	1	0	0	NA	NA	No.Pain	Female
Chinese	Cat.13	13	Video.4	M4	P1	0	0	0	0	0	1	1	0	0	NA	NA	No.Pain	Female
Chinese	Cat.14	14	Video.1	M4	P1	1	0	0	0	3	6	3	69	3	NA	NA	Mild	Female
Chinese	Cat.14	14	Video.2	M1	P1	0	0	0	0	0	1	1	0	0	NA	NA	No.Pain	Female
Chinese	Cat.14	14	Video.3	M3	P1	0	2	0	0	0	1	1	0	2	NA	NA	Mild	Female
Chinese	Cat.14	14	Video.4	M2	P1	1	3	3	3	3	10	4	100	12	NA	NA	Severe	Female
Chinese	Cat.15	15	Video.1	M4	P1	0	1	0	0	0	1	1	0	1	NA	NA	Mild	Female
Chinese	Cat.15	15	Video.2	M2	P1	1	2	3	2	3	8	3	78	10	NA	NA	Severe	Female
Chinese	Cat.15	15	Video.3	M1	P1	0	2	0	1	0	2	2	1	3	NA	NA	Mild	Female
Chinese	Cat.15	15	Video.4	M3	P1	0	0	0	1	0	1	1	0	1	NA	NA	Mild	Female
Chinese	Cat.16	16	Video.1	M3	P1	0	1	0	1	0	1	1	0	2	NA	NA	Mild	Female
Chinese	Cat.16	16	Video.2	M2	P1	1	2	3	2	1	5	3	62	8	NA	NA	Moderate	Female
Chinese	Cat.16	16	Video.3	M4	P1	0	1	0	1	0	3	2	12	2	NA	NA	Mild	Female
Chinese	Cat.16	16	Video.4	M1	P1	0	2	0	1	0	1	1	0	3	NA	NA	Mild	Female
Chinese	Cat.17	17	Video.1	M2	P1	1	2	3	2	1	7	3	72	8	NA	NA	Moderate	Female
Chinese	Cat.17	17	Video.2	M3	P1	0	1	0	1	0	1	1	0	2	NA	NA	Mild	Female
Chinese	Cat.17	17	Video.3	M4	P1	1	0	0	0	1	2	2	3	1	NA	NA	Mild	Female
Chinese	Cat.17	17	Video.4	M1	P1	0	0	0	0	0	1	1	0	0	NA	NA	No.Pain	Female
Chinese	Cat.18	18	Video.1	M3	P1	0	1	0	0	0	1	1	0	1	NA	NA	Mild	Female
Chinese	Cat.18	18	Video.2	M1	P1	0	0	0	0	0	1	1	0	0	NA	NA	No.Pain	Female
Chinese	Cat.18	18	Video.3	M4	P1	1	2	0	1	1	3	2	21	4	NA	NA	Mild	Female
Chinese	Cat.18	18	Video.4	M2	P1	1	3	3	2	3	7	3	77	11	NA	NA	Severe	Female
Chinese	Cat.19	19	Video.1	M1	P1	0	0	0	0	0	1	1	0	0	NA	NA	No.Pain	Female
Chinese	Cat.19	19	Video.2	M3	P1	0	1	0	0	0	1	1	0	1	NA	NA	Mild	Female
Chinese	Cat.19	19	Video.3	M2	P1	1	2	3	2	3	7	3	69	10	NA	NA	Severe	Female
Chinese	Cat.19	19	Video.4	M4	P1	0	1	0	0	1	2	2	10	2	NA	NA	Mild	Female
Chinese	Cat.2	2	Video.1	M1	P1	0	0	0	0	0	1	1	0	0	NA	NA	No.Pain	Female
Chinese	Cat.2	2	Video.2	M4	P1	1	2	0	0	2	8	3	83	4	NA	NA	Mild	Female
Chinese	Cat.2	2	Video.3	M2	P1	1	3	1	3	3	10	4	100	10	NA	NA	Severe	Female
Chinese	Cat.2	2	Video.4	M3	P1	1	1	0	1	1	3	2	22	3	NA	NA	Mild	Female
Chinese	Cat.20	20	Video.1	M4	P1	0	1	0	0	0	1	1	0	1	NA	NA	Mild	Female
Chinese	Cat.20	20	Video.2	M1	P1	0	1	0	1	0	2	1	2	2	NA	NA	Mild	Female
Chinese	Cat.20	20	Video.3	M2	P1	1	2	3	2	1	8	3	75	8	NA	NA	Moderate	Female
Chinese	Cat.20	20	Video.4	M3	P1	0	0	0	0	0	1	1	0	0	NA	NA	No.Pain	Female
Chinese	Cat.21	21	Video.1	M4	P1	0	0	0	0	0	1	1	0	0	NA	NA	No.Pain	Female
Chinese	Cat.21	21	Video.2	M3	P1	0	0	0	0	0	1	1	0	0	NA	NA	No.Pain	Female
Chinese	Cat.21	21	Video.3	M1	P1	0	0	0	1	0	1	1	3	1	NA	NA	Mild	Female
Chinese	Cat.21	21	Video.4	M2	P1	1	3	3	2	1	6	3	63	9	NA	NA	Severe	Female
Chinese	Cat.22	22	Video.1	M1	P1	0	0	0	0	0	1	1	0	0	NA	NA	No.Pain	Female
Chinese	Cat.22	22	Video.2	M2	P1	1	2	3	1	3	7	3	75	9	NA	NA	Severe	Female
Chinese	Cat.22	22	Video.3	M3	P1	0	0	0	1	0	2	2	4	1	NA	NA	Mild	Female
Chinese	Cat.22	22	Video.4	M4	P1	1	0	1	1	2	4	2	33	4	NA	NA	Mild	Female
Chinese	Cat.23	23	Video.1	M3	P1	0	0	0	0	0	1	1	0	0	NA	NA	No.Pain	Female
Chinese	Cat.23	23	Video.2	M4	P1	1	1	0	0	2	5	3	51	3	NA	NA	Mild	Female
Chinese	Cat.23	23	Video.3	M1	P1	0	1	0	0	0	1	1	0	1	NA	NA	Mild	Female
Chinese	Cat.23	23	Video.4	M2	P1	1	2	2	1	2	6	3	62	7	NA	NA	Moderate	Female
Chinese	Cat.24	24	Video.1	M1	P1	0	0	0	0	0	1	1	0	0	NA	NA	No.Pain	Female
Chinese	Cat.24	24	Video.2	M3	P1	0	1	0	0	0	1	1	0	1	NA	NA	Mild	Female
Chinese	Cat.24	24	Video.3	M2	P1	1	2	1	1	3	9	4	88	7	NA	NA	Moderate	Female
Chinese	Cat.24	24	Video.4	M4	P1	1	1	0	1	1	5	3	54	3	NA	NA	Mild	Female
Chinese	Cat.25	25	Video.1	M4	P1	0	0	0	0	0	1	1	0	0	NA	NA	No.Pain	Female
Chinese	Cat.25	25	Video.2	M2	P1	1	2	3	1	2	4	2	45	8	NA	NA	Moderate	Female
Chinese	Cat.25	25	Video.3	M1	P1	0	0	0	1	0	2	1	2	1	NA	NA	Mild	Female
Chinese	Cat.25	25	Video.4	M3	P1	0	0	0	0	0	1	1	0	0	NA	NA	No.Pain	Female
Chinese	Cat.26	26	Video.1	M2	P1	1	3	2	2	2	6	3	66	9	NA	NA	Severe	Female
Chinese	Cat.26	26	Video.2	M4	P1	1	0	0	1	2	5	3	50	3	NA	NA	Mild	Female
Chinese	Cat.26	26	Video.3	M3	P1	0	1	0	0	0	1	1	0	1	NA	NA	Mild	Female
Chinese	Cat.26	26	Video.4	M1	P1	0	0	0	0	0	1	1	0	0	NA	NA	No.Pain	Female
Chinese	Cat.27	27	Video.1	M3	P1	0	0	0	0	0	1	1	0	0	NA	NA	No.Pain	Female
Chinese	Cat.27	27	Video.2	M2	P1	1	3	3	3	3	10	4	100	12	NA	NA	Severe	Female
Chinese	Cat.27	27	Video.3	M1	P1	0	1	0	1	0	2	2	6	2	NA	NA	Mild	Female
Chinese	Cat.27	27	Video.4	M4	P1	1	1	0	1	2	4	2	39	4	NA	NA	Mild	Female
Chinese	Cat.28	28	Video.1	M4	P1	0	0	0	0	0	1	1	0	0	NA	NA	No.Pain	Female
Chinese	Cat.28	28	Video.2	M1	P1	0	1	1	1	0	2	2	15	3	NA	NA	Mild	Female
Chinese	Cat.28	28	Video.3	M3	P1	0	1	0	1	0	1	1	0	2	NA	NA	Mild	Female
Chinese	Cat.28	28	Video.4	M2	P1	1	2	3	2	1	7	3	69	8	NA	NA	Moderate	Female
Chinese	Cat.29	29	Video.1	M1	P1	0	0	0	0	0	1	1	0	0	NA	NA	No.Pain	Female
Chinese	Cat.29	29	Video.2	M4	P1	1	0	0	0	2	3	2	19	2	NA	NA	Mild	Female
Chinese	Cat.29	29	Video.3	M2	P1	1	2	1	1	2	6	3	65	6	NA	NA	Moderate	Female
Chinese	Cat.29	29	Video.4	M3	P1	0	1	0	0	0	1	1	0	1	NA	NA	Mild	Female
Chinese	Cat.3	3	Video.1	M2	P1	1	3	3	3	2	7	3	70	11	NA	NA	Severe	Female
Chinese	Cat.3	3	Video.2	M3	P1	0	0	0	0	0	1	1	0	0	NA	NA	No.Pain	Female
Chinese	Cat.3	3	Video.3	M1	P1	0	1	1	0	0	1	1	0	2	NA	NA	Mild	Female
Chinese	Cat.3	3	Video.4	M4	P1	1	0	1	1	2	4	3	35	4	NA	NA	Mild	Female
Chinese	Cat.30	30	Video.1	M2	P1	1	3	3	3	3	9	4	88	12	NA	NA	Severe	Female
Chinese	Cat.30	30	Video.2	M3	P1	0	1	0	1	0	1	1	4	2	NA	NA	Mild	Female
Chinese	Cat.30	30	Video.3	M1	P1	0	1	0	1	1	2	2	10	3	NA	NA	Mild	Female
Chinese	Cat.30	30	Video.4	M4	P1	0	0	0	0	0	1	1	0	0	NA	NA	No.Pain	Female
Chinese	Cat.4	4	Video.1	M2	P1	1	3	3	3	3	10	4	100	12	NA	NA	Severe	Female
Chinese	Cat.4	4	Video.2	M1	P1	0	0	1	1	0	2	2	5	2	NA	NA	Mild	Female
Chinese	Cat.4	4	Video.3	M4	P1	1	0	0	0	3	8	4	95	3	NA	NA	Mild	Female
Chinese	Cat.4	4	Video.4	M3	P1	0	0	0	0	0	1	1	0	0	NA	NA	No.Pain	Female
Chinese	Cat.5	5	Video.1	M1	P1	0	1	0	1	0	1	1	0	2	NA	NA	Mild	Female
Chinese	Cat.5	5	Video.2	M4	P1	1	1	0	0	3	8	3	79	4	NA	NA	Mild	Female
Chinese	Cat.5	5	Video.3	M3	P1	0	0	0	0	0	1	1	0	0	NA	NA	No.Pain	Female
Chinese	Cat.5	5	Video.4	M2	P1	1	3	3	3	3	9	4	93	12	NA	NA	Severe	Female
Chinese	Cat.6	6	Video.1	M1	P1	0	1	0	0	0	1	1	0	1	NA	NA	Mild	Female
Chinese	Cat.6	6	Video.2	M3	P1	0	0	0	1	0	1	1	0	1	NA	NA	Mild	Female
Chinese	Cat.6	6	Video.3	M4	P1	1	1	1	1	2	6	3	63	5	NA	NA	Moderate	Female
Chinese	Cat.6	6	Video.4	M2	P1	1	2	3	2	1	8	3	82	8	NA	NA	Moderate	Female
Chinese	Cat.7	7	Video.1	M3	P1	0	1	0	0	0	1	1	0	1	NA	NA	Mild	Female
Chinese	Cat.7	7	Video.2	M1	P1	0	1	1	1	0	2	2	10	3	NA	NA	Mild	Female
Chinese	Cat.7	7	Video.3	M2	P1	1	3	3	3	0	7	3	70	9	NA	NA	Severe	Female
Chinese	Cat.7	7	Video.4	M4	P1	0	1	0	1	0	1	1	0	2	NA	NA	Mild	Female
Chinese	Cat.8	8	Video.1	M1	P1	0	0	0	0	0	1	1	0	0	NA	NA	No.Pain	Female
Chinese	Cat.8	8	Video.2	M2	P1	1	2	3	2	3	9	4	95	10	NA	NA	Severe	Female
Chinese	Cat.8	8	Video.3	M3	P1	0	0	0	0	1	2	1	1	1	NA	NA	Mild	Female
Chinese	Cat.8	8	Video.4	M4	P1	1	0	0	0	2	2	2	12	2	NA	NA	Mild	Female
Chinese	Cat.9	9	Video.1	M2	P1	1	3	3	3	3	10	4	100	12	NA	NA	Severe	Female
Chinese	Cat.9	9	Video.2	M1	P1	0	0	0	0	0	1	1	0	0	NA	NA	No.Pain	Female
Chinese	Cat.9	9	Video.3	M4	P1	0	0	1	0	1	2	2	7	2	NA	NA	Mild	Female
Chinese	Cat.9	9	Video.4	M3	P1	0	1	0	0	1	2	2	1	2	NA	NA	Mild	Female
Chinese	Cat.1	1	Video.1	M3	P2	0	1	0	1	2	3	2	28	4	3	NA	Mild	Female
Chinese	Cat.1	1	Video.2	M4	P2	1	1	1	1	2	4	2	43	5	5	NA	Moderate	Female
Chinese	Cat.1	1	Video.3	M2	P2	1	2	3	2	2	7	4	73	9	13	NA	Severe	Female
Chinese	Cat.1	1	Video.4	M1	P2	0	0	0	0	0	1	1	0	0	0	NA	No.Pain	Female
Chinese	Cat.10	10	Video.1	M2	P2	1	2	1	1	1	5	3	52	5	9	NA	Moderate	Female
Chinese	Cat.10	10	Video.2	M4	P2	0	0	0	0	0	1	1	0	0	0	NA	No.Pain	Female
Chinese	Cat.10	10	Video.3	M3	P2	0	0	0	0	0	1	1	0	0	0	NA	No.Pain	Female
Chinese	Cat.10	10	Video.4	M1	P2	0	0	0	0	0	1	1	0	0	0	NA	No.Pain	Female
Chinese	Cat.11	11	Video.1	M1	P2	0	1	0	0	0	1	1	1	1	0	NA	Mild	Female
Chinese	Cat.11	11	Video.2	M2	P2	1	2	2	2	2	6	3	60	8	13	NA	Moderate	Female
Chinese	Cat.11	11	Video.3	M4	P2	1	2	0	1	2	4	2	41	5	9	NA	Moderate	Female
Chinese	Cat.11	11	Video.4	M3	P2	0	0	0	0	0	1	1	0	0	0	NA	No.Pain	Female
Chinese	Cat.12	12	Video.1	M3	P2	0	1	1	1	0	2	1	1	3	3	NA	Mild	Female
Chinese	Cat.12	12	Video.2	M1	P2	0	1	1	1	0	2	1	1	3	4	NA	Mild	Female
Chinese	Cat.12	12	Video.3	M2	P2	1	3	3	3	2	8	4	83	11	15	NA	Severe	Female
Chinese	Cat.12	12	Video.4	M4	P2	0	1	1	1	0	3	2	11	3	4	NA	Mild	Female
Chinese	Cat.13	13	Video.1	M3	P2	0	0	0	0	0	1	1	1	0	0	NA	No.Pain	Female
Chinese	Cat.13	13	Video.2	M2	P2	1	2	2	2	2	6	3	62	8	12	NA	Moderate	Female
Chinese	Cat.13	13	Video.3	M1	P2	0	0	0	1	0	2	1	1	1	0	NA	Mild	Female
Chinese	Cat.13	13	Video.4	M4	P2	0	0	0	0	0	1	1	0	0	0	NA	No.Pain	Female
Chinese	Cat.14	14	Video.1	M4	P2	1	1	0	1	3	5	3	55	5	5	NA	Moderate	Female
Chinese	Cat.14	14	Video.2	M1	P2	0	0	0	0	0	1	1	0	0	0	NA	No.Pain	Female
Chinese	Cat.14	14	Video.3	M3	P2	0	1	0	1	0	1	1	2	2	1	NA	Mild	Female
Chinese	Cat.14	14	Video.4	M2	P2	1	3	3	3	3	9	4	97	12	18	NA	Severe	Female
Chinese	Cat.15	15	Video.1	M4	P2	0	0	0	0	0	1	1	0	0	1	NA	No.Pain	Female
Chinese	Cat.15	15	Video.2	M2	P2	1	2	3	3	3	8	4	86	11	15	NA	Severe	Female
Chinese	Cat.15	15	Video.3	M1	P2	0	1	0	1	0	2	2	4	2	2	NA	Mild	Female
Chinese	Cat.15	15	Video.4	M3	P2	0	0	0	0	0	1	1	0	0	0	NA	No.Pain	Female
Chinese	Cat.16	16	Video.1	M3	P2	0	0	0	0	0	1	1	0	0	0	NA	No.Pain	Female
Chinese	Cat.16	16	Video.2	M2	P2	1	2	3	2	1	6	3	60	8	14	NA	Moderate	Female
Chinese	Cat.16	16	Video.3	M4	P2	0	1	0	0	0	2	2	3	1	2	NA	Mild	Female
Chinese	Cat.16	16	Video.4	M1	P2	0	0	0	0	0	1	1	0	0	0	NA	No.Pain	Female
Chinese	Cat.17	17	Video.1	M2	P2	1	2	2	3	2	8	4	83	9	18	NA	Severe	Female
Chinese	Cat.17	17	Video.2	M3	P2	0	1	0	1	0	2	2	4	2	2	NA	Mild	Female
Chinese	Cat.17	17	Video.3	M4	P2	1	0	0	0	1	4	2	37	1	2	NA	Mild	Female
Chinese	Cat.17	17	Video.4	M1	P2	0	0	0	1	0	1	1	0	1	0	NA	Mild	Female
Chinese	Cat.18	18	Video.1	M3	P2	0	0	0	0	0	1	1	0	0	0	NA	No.Pain	Female
Chinese	Cat.18	18	Video.2	M1	P2	0	0	0	1	0	1	1	0	1	1	NA	Mild	Female
Chinese	Cat.18	18	Video.3	M4	P2	1	2	1	1	1	4	2	25	5	10	NA	Moderate	Female
Chinese	Cat.18	18	Video.4	M2	P2	1	2	3	3	3	8	4	82	11	17	NA	Severe	Female
Chinese	Cat.19	19	Video.1	M1	P2	0	0	0	0	0	1	1	0	0	0	NA	No.Pain	Female
Chinese	Cat.19	19	Video.2	M3	P2	0	0	0	0	0	1	1	0	0	0	NA	No.Pain	Female
Chinese	Cat.19	19	Video.3	M2	P2	1	2	3	3	2	8	4	85	10	17	NA	Severe	Female
Chinese	Cat.19	19	Video.4	M4	P2	0	0	0	0	1	2	2	3	1	4	NA	Mild	Female
Chinese	Cat.2	2	Video.1	M1	P2	0	0	0	0	0	1	1	0	0	0	NA	No.Pain	Female
Chinese	Cat.2	2	Video.2	M4	P2	1	0	0	1	3	7	3	65	4	6	NA	Mild	Female
Chinese	Cat.2	2	Video.3	M2	P2	1	3	2	3	3	10	4	100	11	18	NA	Severe	Female
Chinese	Cat.2	2	Video.4	M3	P2	0	1	0	1	1	3	2	19	3	2	NA	Mild	Female
Chinese	Cat.20	20	Video.1	M4	P2	0	0	0	0	0	1	1	0	0	0	NA	No.Pain	Female
Chinese	Cat.20	20	Video.2	M1	P2	0	0	0	0	0	1	1	0	0	1	NA	No.Pain	Female
Chinese	Cat.20	20	Video.3	M2	P2	1	2	3	3	3	8	4	82	11	13	NA	Severe	Female
Chinese	Cat.20	20	Video.4	M3	P2	0	0	0	0	0	1	1	0	0	0	NA	No.Pain	Female
Chinese	Cat.21	21	Video.1	M4	P2	0	0	0	0	0	1	1	0	0	1	NA	No.Pain	Female
Chinese	Cat.21	21	Video.2	M3	P2	0	1	0	0	1	2	2	5	2	3	NA	Mild	Female
Chinese	Cat.21	21	Video.3	M1	P2	0	0	0	0	0	1	1	0	0	1	NA	No.Pain	Female
Chinese	Cat.21	21	Video.4	M2	P2	1	3	3	3	2	7	4	67	11	16	NA	Severe	Female
Chinese	Cat.22	22	Video.1	M1	P2	0	0	0	1	0	1	1	0	1	0	NA	Mild	Female
Chinese	Cat.22	22	Video.2	M2	P2	1	2	3	2	3	7	4	70	10	16	NA	Severe	Female
Chinese	Cat.22	22	Video.3	M3	P2	0	0	0	0	0	1	1	0	0	1	NA	No.Pain	Female
Chinese	Cat.22	22	Video.4	M4	P2	1	1	0	1	3	5	3	50	5	7	NA	Moderate	Female
Chinese	Cat.23	23	Video.1	M3	P2	0	0	0	0	0	1	1	0	0	1	NA	No.Pain	Female
Chinese	Cat.23	23	Video.2	M4	P2	1	2	0	1	1	3	2	25	4	9	NA	Mild	Female
Chinese	Cat.23	23	Video.3	M1	P2	0	1	0	0	0	1	1	2	1	1	NA	Mild	Female
Chinese	Cat.23	23	Video.4	M2	P2	1	2	2	1	2	7	3	70	7	13	NA	Moderate	Female
Chinese	Cat.24	24	Video.1	M1	P2	0	0	0	0	0	1	1	0	0	0	NA	No.Pain	Female
Chinese	Cat.24	24	Video.2	M3	P2	0	0	0	0	0	1	1	0	0	0	NA	No.Pain	Female
Chinese	Cat.24	24	Video.3	M2	P2	1	2	2	1	2	8	4	85	7	16	NA	Moderate	Female
Chinese	Cat.24	24	Video.4	M4	P2	1	1	0	1	1	4	2	41	3	4	NA	Mild	Female
Chinese	Cat.25	25	Video.1	M4	P2	0	0	0	0	0	1	1	0	0	0	NA	No.Pain	Female
Chinese	Cat.25	25	Video.2	M2	P2	1	3	3	1	2	6	3	60	9	10	NA	Severe	Female
Chinese	Cat.25	25	Video.3	M1	P2	0	0	0	1	0	1	1	0	1	1	NA	Mild	Female
Chinese	Cat.25	25	Video.4	M3	P2	0	0	0	1	0	1	1	2	1	2	NA	Mild	Female
Chinese	Cat.26	26	Video.1	M2	P2	1	3	2	1	2	6	3	58	8	10	NA	Moderate	Female
Chinese	Cat.26	26	Video.2	M4	P2	1	1	0	1	2	5	3	54	4	8	NA	Mild	Female
Chinese	Cat.26	26	Video.3	M3	P2	0	1	0	0	0	1	1	0	1	0	NA	Mild	Female
Chinese	Cat.26	26	Video.4	M1	P2	0	0	0	0	0	2	2	0	0	0	NA	No.Pain	Female
Chinese	Cat.27	27	Video.1	M3	P2	0	0	0	1	0	1	1	0	1	1	NA	Mild	Female
Chinese	Cat.27	27	Video.2	M2	P2	1	3	3	3	3	10	4	100	12	17	NA	Severe	Female
Chinese	Cat.27	27	Video.3	M1	P2	0	0	0	0	0	1	1	0	0	1	NA	No.Pain	Female
Chinese	Cat.27	27	Video.4	M4	P2	0	0	0	0	2	4	2	40	2	2	NA	Mild	Female
Chinese	Cat.28	28	Video.1	M4	P2	0	1	0	1	0	2	2	2	2	2	NA	Mild	Female
Chinese	Cat.28	28	Video.2	M1	P2	0	1	1	1	0	2	2	5	3	3	NA	Mild	Female
Chinese	Cat.28	28	Video.3	M3	P2	0	1	0	1	0	1	1	0	2	0	NA	Mild	Female
Chinese	Cat.28	28	Video.4	M2	P2	1	2	2	3	1	7	3	60	8	15	NA	Moderate	Female
Chinese	Cat.29	29	Video.1	M1	P2	0	0	0	0	0	1	1	0	0	0	NA	No.Pain	Female
Chinese	Cat.29	29	Video.2	M4	P2	0	0	0	0	1	2	2	2	1	2	NA	Mild	Female
Chinese	Cat.29	29	Video.3	M2	P2	1	2	2	2	2	7	3	71	8	15	NA	Moderate	Female
Chinese	Cat.29	29	Video.4	M3	P2	0	1	0	1	0	2	2	2	2	2	NA	Mild	Female
Chinese	Cat.3	3	Video.1	M2	P2	1	3	3	3	2	8	4	74	11	17	NA	Severe	Female
Chinese	Cat.3	3	Video.2	M3	P2	0	0	0	0	0	1	1	0	0	0	NA	No.Pain	Female
Chinese	Cat.3	3	Video.3	M1	P2	0	0	0	0	0	1	1	0	0	0	NA	No.Pain	Female
Chinese	Cat.3	3	Video.4	M4	P2	1	1	1	1	2	3	2	14	5	8	NA	Moderate	Female
Chinese	Cat.30	30	Video.1	M2	P2	1	3	3	3	3	9	4	95	12	16	NA	Severe	Female
Chinese	Cat.30	30	Video.2	M3	P2	0	1	0	1	0	1	1	0	2	0	NA	Mild	Female
Chinese	Cat.30	30	Video.3	M1	P2	0	1	0	0	1	2	2	5	2	2	NA	Mild	Female
Chinese	Cat.30	30	Video.4	M4	P2	0	0	0	0	0	1	1	0	0	0	NA	No.Pain	Female
Chinese	Cat.4	4	Video.1	M2	P2	1	3	3	3	3	10	4	100	12	18	NA	Severe	Female
Chinese	Cat.4	4	Video.2	M1	P2	0	1	1	1	0	2	2	18	3	4	NA	Mild	Female
Chinese	Cat.4	4	Video.3	M4	P2	1	0	0	0	3	4	3	45	3	6	NA	Mild	Female
Chinese	Cat.4	4	Video.4	M3	P2	0	0	0	0	0	1	1	0	0	0	NA	No.Pain	Female
Chinese	Cat.5	5	Video.1	M1	P2	0	0	0	0	0	1	1	0	0	1	NA	No.Pain	Female
Chinese	Cat.5	5	Video.2	M4	P2	1	0	0	0	3	4	2	31	3	4	NA	Mild	Female
Chinese	Cat.5	5	Video.3	M3	P2	0	0	0	0	0	1	1	0	0	1	NA	No.Pain	Female
Chinese	Cat.5	5	Video.4	M2	P2	1	3	3	2	3	9	4	95	11	19	NA	Severe	Female
Chinese	Cat.6	6	Video.1	M1	P2	0	1	0	1	0	1	1	0	2	0	NA	Mild	Female
Chinese	Cat.6	6	Video.2	M3	P2	0	1	0	1	0	1	1	2	2	2	NA	Mild	Female
Chinese	Cat.6	6	Video.3	M4	P2	1	1	1	1	2	6	3	55	5	6	NA	Moderate	Female
Chinese	Cat.6	6	Video.4	M2	P2	1	3	2	2	1	8	4	75	8	14	NA	Moderate	Female
Chinese	Cat.7	7	Video.1	M3	P2	0	1	0	0	0	1	1	0	1	0	NA	Mild	Female
Chinese	Cat.7	7	Video.2	M1	P2	0	1	1	1	0	2	2	2	3	3	NA	Mild	Female
Chinese	Cat.7	7	Video.3	M2	P2	1	3	2	2	0	5	3	53	7	12	NA	Moderate	Female
Chinese	Cat.7	7	Video.4	M4	P2	0	1	0	1	0	3	2	20	2	4	NA	Mild	Female
Chinese	Cat.8	8	Video.1	M1	P2	0	0	0	0	0	1	1	0	0	1	NA	No.Pain	Female
Chinese	Cat.8	8	Video.2	M2	P2	1	3	3	2	3	8	4	83	11	17	NA	Severe	Female
Chinese	Cat.8	8	Video.3	M3	P2	0	0	0	1	0	1	1	0	1	1	NA	Mild	Female
Chinese	Cat.8	8	Video.4	M4	P2	1	0	0	0	2	4	2	36	2	4	NA	Mild	Female
Chinese	Cat.9	9	Video.1	M2	P2	1	3	3	3	3	9	4	99	12	19	NA	Severe	Female
Chinese	Cat.9	9	Video.2	M1	P2	0	0	0	0	0	1	1	0	0	0	NA	No.Pain	Female
Chinese	Cat.9	9	Video.3	M4	P2	1	0	0	0	1	4	2	31	1	4	NA	Mild	Female
Chinese	Cat.9	9	Video.4	M3	P2	0	1	0	1	1	3	2	10	3	2	NA	Mild	Female
Portuguese	Cat.1	1	Video.1	M3	P1	0	0	0	0	0	1	1	3	0	NA	NA	No.Pain	Male
Portuguese	Cat.1	1	Video.2	M4	P1	0	0	2	0	0	2	2	18	2	NA	NA	Mild	Male
Portuguese	Cat.1	1	Video.3	M2	P1	1	2	3	3	1	7	4	72	9	NA	NA	Severe	Male
Portuguese	Cat.1	1	Video.4	M1	P1	0	0	0	0	0	1	1	3	0	NA	NA	No.Pain	Male
Portuguese	Cat.10	10	Video.1	M2	P1	1	2	2	2	0	6	4	62	6	NA	NA	Moderate	Male
Portuguese	Cat.10	10	Video.2	M4	P1	0	0	0	0	0	1	1	2	0	NA	NA	No.Pain	Male
Portuguese	Cat.10	10	Video.3	M3	P1	0	0	0	0	0	1	1	2	0	NA	NA	No.Pain	Male
Portuguese	Cat.10	10	Video.4	M1	P1	0	0	0	0	0	1	1	2	0	NA	NA	No.Pain	Male
Portuguese	Cat.11	11	Video.1	M1	P1	0	0	0	0	0	1	1	2	0	NA	NA	No.Pain	Male
Portuguese	Cat.11	11	Video.2	M2	P1	1	2	3	2	2	7	4	72	9	NA	NA	Severe	Male
Portuguese	Cat.11	11	Video.3	M4	P1	1	1	0	1	2	3	2	22	4	NA	NA	Mild	Male
Portuguese	Cat.11	11	Video.4	M3	P1	0	0	0	0	0	1	1	2	0	NA	NA	No.Pain	Male
Portuguese	Cat.12	12	Video.1	M3	P1	0	1	1	1	0	1	1	15	3	NA	NA	Mild	Male
Portuguese	Cat.12	12	Video.2	M1	P1	0	1	1	1	0	2	2	21	3	NA	NA	Mild	Male
Portuguese	Cat.12	12	Video.3	M2	P1	1	3	3	3	2	8	4	84	11	NA	NA	Severe	Male
Portuguese	Cat.12	12	Video.4	M4	P1	0	0	1	0	0	1	1	2	1	NA	NA	Mild	Male
Portuguese	Cat.13	13	Video.1	M3	P1	0	0	0	0	0	1	1	2	0	NA	NA	No.Pain	Male
Portuguese	Cat.13	13	Video.2	M2	P1	1	2	3	1	1	6	3	63	7	NA	NA	Moderate	Male
Portuguese	Cat.13	13	Video.3	M1	P1	0	0	0	0	0	1	1	2	0	NA	NA	No.Pain	Male
Portuguese	Cat.13	13	Video.4	M4	P1	0	0	0	0	0	1	1	3	0	NA	NA	No.Pain	Male
Portuguese	Cat.14	14	Video.1	M4	P1	0	0	0	0	3	3	2	12	3	NA	NA	Mild	Male
Portuguese	Cat.14	14	Video.2	M1	P1	0	0	0	0	0	1	1	2	0	NA	NA	No.Pain	Male
Portuguese	Cat.14	14	Video.3	M3	P1	0	0	0	0	0	1	1	12	0	NA	NA	No.Pain	Male
Portuguese	Cat.14	14	Video.4	M2	P1	1	3	3	3	3	9	4	98	12	NA	NA	Severe	Male
Portuguese	Cat.15	15	Video.1	M4	P1	0	0	0	0	0	1	1	2	0	NA	NA	No.Pain	Male
Portuguese	Cat.15	15	Video.2	M2	P1	1	2	3	2	3	8	4	94	10	NA	NA	Severe	Male
Portuguese	Cat.15	15	Video.3	M1	P1	0	1	0	0	0	2	1	10	1	NA	NA	Mild	Male
Portuguese	Cat.15	15	Video.4	M3	P1	0	0	0	0	0	1	1	3	0	NA	NA	No.Pain	Male
Portuguese	Cat.16	16	Video.1	M3	P1	0	0	0	0	0	1	1	3	0	NA	NA	No.Pain	Male
Portuguese	Cat.16	16	Video.2	M2	P1	1	2	3	1	0	6	4	65	6	NA	NA	Moderate	Male
Portuguese	Cat.16	16	Video.3	M4	P1	0	1	0	0	0	1	1	5	1	NA	NA	Mild	Male
Portuguese	Cat.16	16	Video.4	M1	P1	0	0	0	0	0	1	1	2	0	NA	NA	No.Pain	Male
Portuguese	Cat.17	17	Video.1	M2	P1	1	2	3	2	1	7	4	72	8	NA	NA	Moderate	Male
Portuguese	Cat.17	17	Video.2	M3	P1	0	0	0	0	0	1	1	3	0	NA	NA	No.Pain	Male
Portuguese	Cat.17	17	Video.3	M4	P1	0	0	0	0	1	2	2	20	1	NA	NA	Mild	Male
Portuguese	Cat.17	17	Video.4	M1	P1	0	0	0	0	0	1	1	3	0	NA	NA	No.Pain	Male
Portuguese	Cat.18	18	Video.1	M3	P1	0	0	0	0	0	1	1	2	0	NA	NA	No.Pain	Male
Portuguese	Cat.18	18	Video.2	M1	P1	0	0	0	0	0	1	1	2	0	NA	NA	No.Pain	Male
Portuguese	Cat.18	18	Video.3	M4	P1	0	0	0	0	1	2	1	13	1	NA	NA	Mild	Male
Portuguese	Cat.18	18	Video.4	M2	P1	1	2	3	2	2	7	4	72	9	NA	NA	Severe	Male
Portuguese	Cat.19	19	Video.1	M1	P1	0	0	0	0	0	1	1	2	0	NA	NA	No.Pain	Male
Portuguese	Cat.19	19	Video.2	M3	P1	0	0	0	0	0	1	1	5	0	NA	NA	No.Pain	Male
Portuguese	Cat.19	19	Video.3	M2	P1	1	2	2	2	2	7	4	73	8	NA	NA	Moderate	Male
Portuguese	Cat.19	19	Video.4	M4	P1	0	0	0	0	0	1	1	4	0	NA	NA	No.Pain	Male
Portuguese	Cat.2	2	Video.1	M1	P1	0	0	0	0	0	1	1	3	0	NA	NA	No.Pain	Male
Portuguese	Cat.2	2	Video.2	M4	P1	0	0	0	0	2	2	2	19	2	NA	NA	Mild	Male
Portuguese	Cat.2	2	Video.3	M2	P1	1	3	1	3	2	8	4	85	9	NA	NA	Severe	Male
Portuguese	Cat.2	2	Video.4	M3	P1	0	0	0	0	0	1	1	3	0	NA	NA	No.Pain	Male
Portuguese	Cat.20	20	Video.1	M4	P1	0	0	0	0	0	1	1	2	0	NA	NA	No.Pain	Male
Portuguese	Cat.20	20	Video.2	M1	P1	0	0	0	0	0	1	1	4	0	NA	NA	No.Pain	Male
Portuguese	Cat.20	20	Video.3	M2	P1	1	2	2	2	1	7	4	73	7	NA	NA	Moderate	Male
Portuguese	Cat.20	20	Video.4	M3	P1	0	0	0	0	0	1	1	4	0	NA	NA	No.Pain	Male
Portuguese	Cat.21	21	Video.1	M4	P1	0	0	0	0	0	1	1	2	0	NA	NA	No.Pain	Male
Portuguese	Cat.21	21	Video.2	M3	P1	0	0	0	0	0	1	1	2	0	NA	NA	No.Pain	Male
Portuguese	Cat.21	21	Video.3	M1	P1	0	0	0	0	0	1	1	2	0	NA	NA	No.Pain	Male
Portuguese	Cat.21	21	Video.4	M2	P1	1	2	2	2	2	7	4	75	8	NA	NA	Moderate	Male
Portuguese	Cat.22	22	Video.1	M1	P1	0	0	0	0	0	1	1	2	0	NA	NA	No.Pain	Male
Portuguese	Cat.22	22	Video.2	M2	P1	1	2	3	2	2	7	4	74	9	NA	NA	Severe	Male
Portuguese	Cat.22	22	Video.3	M3	P1	0	0	0	0	0	1	1	3	0	NA	NA	No.Pain	Male
Portuguese	Cat.22	22	Video.4	M4	P1	1	1	1	1	2	5	3	40	5	NA	NA	Moderate	Male
Portuguese	Cat.23	23	Video.1	M3	P1	0	0	0	0	0	1	1	2	0	NA	NA	No.Pain	Male
Portuguese	Cat.23	23	Video.2	M4	P1	0	0	0	0	1	2	1	12	1	NA	NA	Mild	Male
Portuguese	Cat.23	23	Video.3	M1	P1	0	0	0	0	0	1	1	2	0	NA	NA	No.Pain	Male
Portuguese	Cat.23	23	Video.4	M2	P1	1	2	2	1	2	6	3	65	7	NA	NA	Moderate	Male
Portuguese	Cat.24	24	Video.1	M1	P1	0	0	0	0	0	1	1	2	0	NA	NA	No.Pain	Male
Portuguese	Cat.24	24	Video.2	M3	P1	0	0	0	0	0	1	1	2	0	NA	NA	No.Pain	Male
Portuguese	Cat.24	24	Video.3	M2	P1	1	2	1	2	2	7	4	73	7	NA	NA	Moderate	Male
Portuguese	Cat.24	24	Video.4	M4	P1	0	0	0	0	1	2	1	10	1	NA	NA	Mild	Male
Portuguese	Cat.25	25	Video.1	M4	P1	0	0	0	0	0	1	1	3	0	NA	NA	No.Pain	Male
Portuguese	Cat.25	25	Video.2	M2	P1	1	2	1	1	2	5	3	51	6	NA	NA	Moderate	Male
Portuguese	Cat.25	25	Video.3	M1	P1	0	0	0	0	0	1	1	2	0	NA	NA	No.Pain	Male
Portuguese	Cat.25	25	Video.4	M3	P1	0	0	0	0	0	1	1	2	0	NA	NA	No.Pain	Male
Portuguese	Cat.26	26	Video.1	M2	P1	1	3	3	3	2	8	4	92	11	NA	NA	Severe	Male
Portuguese	Cat.26	26	Video.2	M4	P1	1	1	1	1	2	4	3	47	5	NA	NA	Moderate	Male
Portuguese	Cat.26	26	Video.3	M3	P1	0	0	0	0	0	1	1	3	0	NA	NA	No.Pain	Male
Portuguese	Cat.26	26	Video.4	M1	P1	0	0	0	0	0	1	1	3	0	NA	NA	No.Pain	Male
Portuguese	Cat.27	27	Video.1	M3	P1	0	0	0	0	0	1	1	2	0	NA	NA	No.Pain	Male
Portuguese	Cat.27	27	Video.2	M2	P1	1	3	3	3	3	9	4	95	12	NA	NA	Severe	Male
Portuguese	Cat.27	27	Video.3	M1	P1	0	0	0	0	0	1	1	2	0	NA	NA	No.Pain	Male
Portuguese	Cat.27	27	Video.4	M4	P1	0	0	0	0	2	2	2	22	2	NA	NA	Mild	Male
Portuguese	Cat.28	28	Video.1	M4	P1	0	0	0	0	0	1	1	6	0	NA	NA	No.Pain	Male
Portuguese	Cat.28	28	Video.2	M1	P1	0	1	0	1	0	2	2	17	2	NA	NA	Mild	Male
Portuguese	Cat.28	28	Video.3	M3	P1	0	0	0	0	0	1	1	4	0	NA	NA	No.Pain	Male
Portuguese	Cat.28	28	Video.4	M2	P1	1	2	2	3	1	8	4	86	8	NA	NA	Moderate	Male
Portuguese	Cat.29	29	Video.1	M1	P1	0	0	0	0	0	1	1	2	0	NA	NA	No.Pain	Male
Portuguese	Cat.29	29	Video.2	M4	P1	0	0	0	0	2	2	2	19	2	NA	NA	Mild	Male
Portuguese	Cat.29	29	Video.3	M2	P1	1	1	2	1	2	7	4	80	6	NA	NA	Moderate	Male
Portuguese	Cat.29	29	Video.4	M3	P1	0	0	0	0	0	1	1	2	0	NA	NA	No.Pain	Male
Portuguese	Cat.3	3	Video.1	M2	P1	1	3	2	3	1	7	4	74	9	NA	NA	Severe	Male
Portuguese	Cat.3	3	Video.2	M3	P1	0	0	0	0	0	1	1	3	0	NA	NA	No.Pain	Male
Portuguese	Cat.3	3	Video.3	M1	P1	0	0	0	0	0	1	1	2	0	NA	NA	No.Pain	Male
Portuguese	Cat.3	3	Video.4	M4	P1	0	0	1	0	2	2	2	16	3	NA	NA	Mild	Male
Portuguese	Cat.30	30	Video.1	M2	P1	1	3	3	3	3	9	4	92	12	NA	NA	Severe	Male
Portuguese	Cat.30	30	Video.2	M3	P1	0	0	0	0	0	1	1	2	0	NA	NA	No.Pain	Male
Portuguese	Cat.30	30	Video.3	M1	P1	0	0	0	1	0	1	1	6	1	NA	NA	Mild	Male
Portuguese	Cat.30	30	Video.4	M4	P1	0	0	0	0	0	1	1	2	0	NA	NA	No.Pain	Male
Portuguese	Cat.4	4	Video.1	M2	P1	1	3	3	3	3	9	4	94	12	NA	NA	Severe	Male
Portuguese	Cat.4	4	Video.2	M1	P1	0	0	0	0	0	1	1	3	0	NA	NA	No.Pain	Male
Portuguese	Cat.4	4	Video.3	M4	P1	0	0	0	0	2	2	2	18	2	NA	NA	Mild	Male
Portuguese	Cat.4	4	Video.4	M3	P1	0	0	0	0	0	1	1	2	0	NA	NA	No.Pain	Male
Portuguese	Cat.5	5	Video.1	M1	P1	0	0	0	0	0	1	1	2	0	NA	NA	No.Pain	Male
Portuguese	Cat.5	5	Video.2	M4	P1	0	0	0	0	2	2	2	16	2	NA	NA	Mild	Male
Portuguese	Cat.5	5	Video.3	M3	P1	0	0	0	0	0	1	1	2	0	NA	NA	No.Pain	Male
Portuguese	Cat.5	5	Video.4	M2	P1	1	3	3	3	3	9	4	95	12	NA	NA	Severe	Male
Portuguese	Cat.6	6	Video.1	M1	P1	0	0	0	0	0	1	1	2	0	NA	NA	No.Pain	Male
Portuguese	Cat.6	6	Video.2	M3	P1	0	0	0	0	0	1	1	2	0	NA	NA	No.Pain	Male
Portuguese	Cat.6	6	Video.3	M4	P1	1	1	1	1	2	4	3	38	5	NA	NA	Moderate	Male
Portuguese	Cat.6	6	Video.4	M2	P1	1	2	3	2	2	7	4	78	9	NA	NA	Severe	Male
Portuguese	Cat.7	7	Video.1	M3	P1	0	0	0	0	0	1	1	2	0	NA	NA	No.Pain	Male
Portuguese	Cat.7	7	Video.2	M1	P1	0	0	1	1	0	2	1	13	2	NA	NA	Mild	Male
Portuguese	Cat.7	7	Video.3	M2	P1	1	3	2	3	0	6	4	67	8	NA	NA	Moderate	Male
Portuguese	Cat.7	7	Video.4	M4	P1	0	1	0	1	0	2	1	16	2	NA	NA	Mild	Male
Portuguese	Cat.8	8	Video.1	M1	P1	0	0	0	0	0	1	1	3	0	NA	NA	No.Pain	Male
Portuguese	Cat.8	8	Video.2	M2	P1	1	2	3	3	2	9	4	96	10	NA	NA	Severe	Male
Portuguese	Cat.8	8	Video.3	M3	P1	0	0	0	0	0	1	1	2	0	NA	NA	No.Pain	Male
Portuguese	Cat.8	8	Video.4	M4	P1	0	0	0	0	2	2	1	17	2	NA	NA	Mild	Male
Portuguese	Cat.9	9	Video.1	M2	P1	1	3	3	3	2	9	4	98	11	NA	NA	Severe	Male
Portuguese	Cat.9	9	Video.2	M1	P1	0	0	0	0	0	1	1	2	0	NA	NA	No.Pain	Male
Portuguese	Cat.9	9	Video.3	M4	P1	0	0	1	0	1	2	2	20	2	NA	NA	Mild	Male
Portuguese	Cat.9	9	Video.4	M3	P1	0	0	0	0	0	1	1	2	0	NA	NA	No.Pain	Male
Portuguese	Cat.1	1	Video.1	M3	P2	0	0	0	0	0	1	1	3	0	1	5	No.Pain	Male
Portuguese	Cat.1	1	Video.2	M4	P2	0	1	1	1	0	2	2	12	3	3	8	Mild	Male
Portuguese	Cat.1	1	Video.3	M2	P2	1	2	2	2	1	6	3	69	7	7	17	Moderate	Male
Portuguese	Cat.1	1	Video.4	M1	P2	0	0	0	0	0	1	1	3	0	0	0	No.Pain	Male
Portuguese	Cat.10	10	Video.1	M2	P2	1	2	1	1	0	4	3	31	4	5	15	Mild	Male
Portuguese	Cat.10	10	Video.2	M4	P2	0	0	0	0	0	1	1	3	0	0	0	No.Pain	Male
Portuguese	Cat.10	10	Video.3	M3	P2	0	0	0	0	0	1	1	3	0	0	0	No.Pain	Male
Portuguese	Cat.10	10	Video.4	M1	P2	0	0	0	0	0	1	1	2	0	0	0	No.Pain	Male
Portuguese	Cat.11	11	Video.1	M1	P2	0	0	0	1	0	1	1	6	1	1	0	Mild	Male
Portuguese	Cat.11	11	Video.2	M2	P2	1	2	3	2	2	7	4	72	9	11	15	Severe	Male
Portuguese	Cat.11	11	Video.3	M4	P2	0	0	0	1	2	2	2	13	3	6	5	Mild	Male
Portuguese	Cat.11	11	Video.4	M3	P2	0	0	0	0	0	1	1	2	0	0	0	No.Pain	Male
Portuguese	Cat.12	12	Video.1	M3	P2	0	0	1	0	0	1	1	4	1	3	0	Mild	Male
Portuguese	Cat.12	12	Video.2	M1	P2	0	1	1	1	0	1	1	7	3	1	3	Mild	Male
Portuguese	Cat.12	12	Video.3	M2	P2	1	2	3	3	2	8	4	84	10	15	20	Severe	Male
Portuguese	Cat.12	12	Video.4	M4	P2	0	0	0	0	0	1	1	2	0	2	0	No.Pain	Male
Portuguese	Cat.13	13	Video.1	M3	P2	0	0	0	0	0	1	1	2	0	1	0	No.Pain	Male
Portuguese	Cat.13	13	Video.2	M2	P2	1	2	3	2	1	7	4	74	8	11	14	Moderate	Male
Portuguese	Cat.13	13	Video.3	M1	P2	0	0	0	0	0	1	1	3	0	0	0	No.Pain	Male
Portuguese	Cat.13	13	Video.4	M4	P2	0	0	0	0	0	1	1	3	0	0	0	No.Pain	Male
Portuguese	Cat.14	14	Video.1	M4	P2	0	0	0	0	2	2	2	9	2	5	5	Mild	Male
Portuguese	Cat.14	14	Video.2	M1	P2	0	0	0	0	0	1	1	2	0	0	0	No.Pain	Male
Portuguese	Cat.14	14	Video.3	M3	P2	0	0	0	0	0	1	1	2	0	1	0	No.Pain	Male
Portuguese	Cat.14	14	Video.4	M2	P2	1	3	3	3	3	8	4	84	12	13	23	Severe	Male
Portuguese	Cat.15	15	Video.1	M4	P2	0	0	0	0	0	1	1	2	0	1	0	No.Pain	Male
Portuguese	Cat.15	15	Video.2	M2	P2	1	2	3	2	2	8	4	87	9	18	21	Severe	Male
Portuguese	Cat.15	15	Video.3	M1	P2	0	0	0	0	0	1	1	3	0	2	0	No.Pain	Male
Portuguese	Cat.15	15	Video.4	M3	P2	0	0	0	0	0	1	1	2	0	2	0	No.Pain	Male
Portuguese	Cat.16	16	Video.1	M3	P2	0	0	0	0	0	1	1	2	0	0	5	No.Pain	Male
Portuguese	Cat.16	16	Video.2	M2	P2	1	2	3	1	1	6	3	66	7	7	14	Moderate	Male
Portuguese	Cat.16	16	Video.3	M4	P2	0	0	0	0	0	1	1	2	0	1	5	No.Pain	Male
Portuguese	Cat.16	16	Video.4	M1	P2	0	0	0	0	0	1	1	2	0	0	0	No.Pain	Male
Portuguese	Cat.17	17	Video.1	M2	P2	1	2	3	2	2	7	4	73	9	16	19	Severe	Male
Portuguese	Cat.17	17	Video.2	M3	P2	0	0	0	0	0	1	1	3	0	0	0	No.Pain	Male
Portuguese	Cat.17	17	Video.3	M4	P2	0	1	0	1	1	2	2	11	3	6	4	Mild	Male
Portuguese	Cat.17	17	Video.4	M1	P2	0	0	0	0	0	1	1	3	0	1	0	No.Pain	Male
Portuguese	Cat.18	18	Video.1	M3	P2	0	0	0	0	0	1	1	2	0	0	0	No.Pain	Male
Portuguese	Cat.18	18	Video.2	M1	P2	0	0	0	0	0	1	1	2	0	0	1	No.Pain	Male
Portuguese	Cat.18	18	Video.3	M4	P2	0	0	0	0	1	1	1	11	1	4	1	Mild	Male
Portuguese	Cat.18	18	Video.4	M2	P2	1	2	3	3	2	8	4	78	10	12	14	Severe	Male
Portuguese	Cat.19	19	Video.1	M1	P2	0	0	0	0	0	1	1	2	0	0	0	No.Pain	Male
Portuguese	Cat.19	19	Video.2	M3	P2	0	0	0	0	0	1	1	2	0	0	0	No.Pain	Male
Portuguese	Cat.19	19	Video.3	M2	P2	1	2	2	2	2	7	4	76	8	15	22	Moderate	Male
Portuguese	Cat.19	19	Video.4	M4	P2	0	0	0	0	1	1	1	4	1	0	1	Mild	Male
Portuguese	Cat.2	2	Video.1	M1	P2	0	0	0	0	0	1	1	3	0	0	1	No.Pain	Male
Portuguese	Cat.2	2	Video.2	M4	P2	0	0	0	0	2	2	2	7	2	4	5	Mild	Male
Portuguese	Cat.2	2	Video.3	M2	P2	1	3	1	3	3	8	4	94	10	14	22	Severe	Male
Portuguese	Cat.2	2	Video.4	M3	P2	0	0	0	0	0	1	1	3	0	1	0	No.Pain	Male
Portuguese	Cat.20	20	Video.1	M4	P2	0	0	0	0	0	1	1	2	0	0	0	No.Pain	Male
Portuguese	Cat.20	20	Video.2	M1	P2	0	0	0	0	0	1	1	5	0	1	0	No.Pain	Male
Portuguese	Cat.20	20	Video.3	M2	P2	1	2	2	2	1	8	4	85	7	13	14	Moderate	Male
Portuguese	Cat.20	20	Video.4	M3	P2	0	0	0	0	0	1	1	2	0	0	0	No.Pain	Male
Portuguese	Cat.21	21	Video.1	M4	P2	0	0	0	0	0	1	1	2	0	1	0	No.Pain	Male
Portuguese	Cat.21	21	Video.2	M3	P2	0	0	0	0	0	1	1	2	0	0	0	No.Pain	Male
Portuguese	Cat.21	21	Video.3	M1	P2	0	0	0	1	0	1	1	2	1	0	0	Mild	Male
Portuguese	Cat.21	21	Video.4	M2	P2	1	2	2	2	3	8	4	82	9	11	13	Severe	Male
Portuguese	Cat.22	22	Video.1	M1	P2	0	0	0	0	0	1	1	2	0	2	0	No.Pain	Male
Portuguese	Cat.22	22	Video.2	M2	P2	1	2	3	2	3	8	4	72	10	17	20	Severe	Male
Portuguese	Cat.22	22	Video.3	M3	P2	0	0	0	0	0	1	1	2	0	1	0	No.Pain	Male
Portuguese	Cat.22	22	Video.4	M4	P2	1	1	0	1	2	4	2	34	4	5	11	Mild	Male
Portuguese	Cat.23	23	Video.1	M3	P2	0	0	0	0	0	1	1	2	0	1	0	No.Pain	Male
Portuguese	Cat.23	23	Video.2	M4	P2	0	0	0	0	1	2	1	7	1	5	1	Mild	Male
Portuguese	Cat.23	23	Video.3	M1	P2	0	0	0	0	0	1	1	2	0	1	0	No.Pain	Male
Portuguese	Cat.23	23	Video.4	M2	P2	1	2	2	1	1	6	3	66	6	10	13	Moderate	Male
Portuguese	Cat.24	24	Video.1	M1	P2	0	0	0	0	0	1	1	2	0	0	0	No.Pain	Male
Portuguese	Cat.24	24	Video.2	M3	P2	0	0	0	0	0	1	1	4	0	0	0	No.Pain	Male
Portuguese	Cat.24	24	Video.3	M2	P2	1	2	1	2	2	7	4	74	7	16	16	Moderate	Male
Portuguese	Cat.24	24	Video.4	M4	P2	0	1	0	1	1	2	2	18	3	6	2	Mild	Male
Portuguese	Cat.25	25	Video.1	M4	P2	0	0	0	0	0	1	1	2	0	0	0	No.Pain	Male
Portuguese	Cat.25	25	Video.2	M2	P2	1	2	2	1	2	5	3	50	7	11	15	Moderate	Male
Portuguese	Cat.25	25	Video.3	M1	P2	0	0	0	0	0	1	1	2	0	0	0	No.Pain	Male
Portuguese	Cat.25	25	Video.4	M3	P2	0	0	0	0	0	1	1	2	0	1	0	No.Pain	Male
Portuguese	Cat.26	26	Video.1	M2	P2	1	3	2	2	2	8	4	84	9	10	14	Severe	Male
Portuguese	Cat.26	26	Video.2	M4	P2	1	1	1	1	1	5	3	54	4	6	7	Mild	Male
Portuguese	Cat.26	26	Video.3	M3	P2	0	0	0	0	0	1	1	2	0	1	0	No.Pain	Male
Portuguese	Cat.26	26	Video.4	M1	P2	0	0	0	0	0	1	1	2	0	0	2	No.Pain	Male
Portuguese	Cat.27	27	Video.1	M3	P2	0	0	0	0	0	1	1	2	0	0	0	No.Pain	Male
Portuguese	Cat.27	27	Video.2	M2	P2	1	3	3	3	3	9	4	90	12	17	22	Severe	Male
Portuguese	Cat.27	27	Video.3	M1	P2	0	0	0	0	0	1	1	3	0	1	0	No.Pain	Male
Portuguese	Cat.27	27	Video.4	M4	P2	0	0	0	1	1	1	1	3	2	2	1	Mild	Male
Portuguese	Cat.28	28	Video.1	M4	P2	0	0	0	0	0	1	1	2	0	0	0	No.Pain	Male
Portuguese	Cat.28	28	Video.2	M1	P2	0	0	0	0	0	1	1	4	0	1	5	No.Pain	Male
Portuguese	Cat.28	28	Video.3	M3	P2	0	0	0	0	0	1	1	2	0	0	1	No.Pain	Male
Portuguese	Cat.28	28	Video.4	M2	P2	1	2	2	2	1	8	4	84	7	15	15	Moderate	Male
Portuguese	Cat.29	29	Video.1	M1	P2	0	0	0	0	0	1	1	2	0	0	0	No.Pain	Male
Portuguese	Cat.29	29	Video.2	M4	P2	0	0	0	0	2	2	2	8	2	3	3	Mild	Male
Portuguese	Cat.29	29	Video.3	M2	P2	1	2	2	1	2	6	3	61	7	12	17	Moderate	Male
Portuguese	Cat.29	29	Video.4	M3	P2	0	0	0	0	0	1	1	2	0	0	0	No.Pain	Male
Portuguese	Cat.3	3	Video.1	M2	P2	1	3	3	3	1	7	4	74	10	9	16	Severe	Male
Portuguese	Cat.3	3	Video.2	M3	P2	0	0	0	0	0	1	1	2	0	0	1	No.Pain	Male
Portuguese	Cat.3	3	Video.3	M1	P2	0	0	0	0	0	1	1	2	0	0	1	No.Pain	Male
Portuguese	Cat.3	3	Video.4	M4	P2	0	0	0	1	1	2	2	12	2	5	5	Mild	Male
Portuguese	Cat.30	30	Video.1	M2	P2	1	3	3	3	3	9	4	91	12	11	23	Severe	Male
Portuguese	Cat.30	30	Video.2	M3	P2	0	0	0	0	0	1	1	3	0	0	0	No.Pain	Male
Portuguese	Cat.30	30	Video.3	M1	P2	0	0	0	0	0	1	1	3	0	1	0	No.Pain	Male
Portuguese	Cat.30	30	Video.4	M4	P2	0	0	0	0	0	1	1	2	0	0	0	No.Pain	Male
Portuguese	Cat.4	4	Video.1	M2	P2	1	3	3	3	3	9	4	92	12	15	23	Severe	Male
Portuguese	Cat.4	4	Video.2	M1	P2	0	0	0	0	0	1	1	2	0	1	0	No.Pain	Male
Portuguese	Cat.4	4	Video.3	M4	P2	0	0	0	0	3	2	2	18	3	4	4	Mild	Male
Portuguese	Cat.4	4	Video.4	M3	P2	0	0	0	0	0	1	1	2	0	0	0	No.Pain	Male
Portuguese	Cat.5	5	Video.1	M1	P2	0	0	0	0	0	1	1	2	0	1	1	No.Pain	Male
Portuguese	Cat.5	5	Video.2	M4	P2	0	0	0	0	2	2	2	14	2	4	3	Mild	Male
Portuguese	Cat.5	5	Video.3	M3	P2	0	0	0	0	0	1	1	2	0	1	1	No.Pain	Male
Portuguese	Cat.5	5	Video.4	M2	P2	1	3	3	3	3	8	4	83	12	14	23	Severe	Male
Portuguese	Cat.6	6	Video.1	M1	P2	0	0	0	0	0	1	1	2	0	1	0	No.Pain	Male
Portuguese	Cat.6	6	Video.2	M3	P2	0	0	0	0	0	1	1	2	0	1	0	No.Pain	Male
Portuguese	Cat.6	6	Video.3	M4	P2	0	0	0	0	3	2	2	14	3	5	4	Mild	Male
Portuguese	Cat.6	6	Video.4	M2	P2	1	2	3	3	3	8	4	85	11	13	19	Severe	Male
Portuguese	Cat.7	7	Video.1	M3	P2	0	0	0	0	0	1	1	2	0	0	0	No.Pain	Male
Portuguese	Cat.7	7	Video.2	M1	P2	0	1	1	1	0	2	2	9	3	2	6	Mild	Male
Portuguese	Cat.7	7	Video.3	M2	P2	1	3	2	3	0	7	4	74	8	8	14	Moderate	Male
Portuguese	Cat.7	7	Video.4	M4	P2	0	0	0	0	0	1	1	3	0	1	6	No.Pain	Male
Portuguese	Cat.8	8	Video.1	M1	P2	0	0	0	0	0	1	1	2	0	0	0	No.Pain	Male
Portuguese	Cat.8	8	Video.2	M2	P2	1	2	3	3	3	8	4	81	11	13	24	Severe	Male
Portuguese	Cat.8	8	Video.3	M3	P2	0	0	0	0	0	1	1	4	0	2	0	No.Pain	Male
Portuguese	Cat.8	8	Video.4	M4	P2	0	0	0	0	2	2	2	10	2	4	3	Mild	Male
Portuguese	Cat.9	9	Video.1	M2	P2	1	3	3	3	2	9	4	87	11	16	20	Severe	Male
Portuguese	Cat.9	9	Video.2	M1	P2	0	0	0	0	0	1	1	2	0	0	1	No.Pain	Male
Portuguese	Cat.9	9	Video.3	M4	P2	0	0	1	0	1	1	1	4	2	2	2	Mild	Male
Portuguese	Cat.9	9	Video.4	M3	P2	0	0	0	0	0	1	1	4	0	0	0	No.Pain	Male
